# Supplementary material for: Functional Urate-Associated Genetic Variants Influence Expression of lincRNAs LINC01229 and MAFTRR
Source: Front Genet. 2019 Jan 21;9:733. doi: 10.3389/fgene.2018.00733 (PMC6348267; doi:10.3389/fgene.2018.00733)
Supplement: Supplementary file 1 [file Table_1.xlsx]

## Sheet: Contents
CONTENTS
Table S1. GTEx eQTL, NepheQTL and regulatory annotations from ENCODE for each serum urate associated variant in SUA1
Table S2. GTEx eQTL and regulatory annotations from ENCODE for each serum urate associated variant in SUA2.
Table S3. PAINTOR results of SUA1 and SUA2
Table S4. DHS peaks at the rs4077450_rs4077451 SNP region
Table S5. Coordinates for physical interactions (Hi-C data) with the restriction fragment containing rs4077450 and rs4077451
Table S6. rs7188445 derived eQTLs with spatial support as determined by CoDeS3D
Table S7. Spatial connections of SUA1 variants in 3' MAFTRR with MAF
Table S8. List of SUA1 derived eQTLs with spatial support as determined by CoDeS3D
Table S9. Trans-eQTL GO terms in GeneNetwork
Table S10. Coexpression analysis of MAFTRR in GeneNetwork
Table S11. Coexpression analysis of LINC01229 in GeneNetwork
Table S12. Coexpression analysis of MAF in GeneNetwork

## Sheet: Table S1
Supplementary Table 1. GTEx eQTL, NepheQTL and regulatory annotations from ENCODE for each serum urate associated variant in SUA1.
dbSNP ID	BP on Chr16	Original p-value from Kottgen et al. 2013	urate effect allele	urate z-score	GTEx MAFTRR eQTL tissue with highest p-value	Skin - Sun Exposed (Lower leg) MAFTRR eQTL normalised effect size	Skin - Sun Exposed (Lower leg) MAFTRR eQTL p-value	# GTEx tissue MAFTRR eQTLS	GTEx LINC01229 eQTL Tissue	MAF TI eQTL p	MAFTRR TI eQTL p	LINC01229 TI eQTL p	dbRegulome Score	# tissue DHS	TFBS	H3K27ac	H3K4me1	ChromHMM STRONG ENHANCER	within MAFTRR transcript
rs4404082	79750512	6.93e-05	A	3.94545	Skin - Sun Exposed (Lower leg)	-0.75	9e-59	31	#N/A	#N/A	1.15496e-17	#N/A	6						YES
rs17767281	79742441	4.56e-05	T	4.05455	Skin - Sun Exposed (Lower leg)	-0.73	5.2e-53	32	#N/A	#N/A	3.82715e-13	#N/A	7	6
rs7189954	79735047	2.24e-05	C	4.25	Skin - Sun Exposed (Lower leg)	-0.68	2.3e-45	31	#N/A	#N/A	3.10688e-09	#N/A	7
rs17689024	79739978	2.95e-08	G	5.5614	Skin - Sun Exposed (Lower leg)	-0.66	1.1e-37	29	#N/A	#N/A	1.63069e-08	#N/A	6				YES
rs17767904	79749975	3.19e-08	G	5.54386	Skin - Sun Exposed (Lower leg)	-0.66	9.6e-38	30	#N/A	#N/A	1.92909e-08	#N/A	7						YES
rs3813582	79749353	3.26e-08	T	5.54386	Skin - Sun Exposed (Lower leg)	-0.65	2e-37	30	#N/A	#N/A	1.92909e-08	#N/A	5						YES
rs17689625	79748962	2.42e-08	C	5.57895	Skin - Sun Exposed (Lower leg)	-0.66	4.7e-38	31	#N/A	#N/A	1.92909e-08	#N/A	4						YES
rs4575545	79755446	1.13e-06	G	4.88525	Skin - Sun Exposed (Lower leg)	-0.63	1.3e-31	30	#N/A	#N/A	2.54694e-08	#N/A	5						YES
rs17767491	79745487	3.36e-08	A	5.52632	Skin - Sun Exposed (Lower leg)	-0.65	2.5e-35	29	Testis	#N/A	1.12156e-07	#N/A	6
rs12449161	79716306	3.03e-07	G	5.12281	Skin - Sun Exposed (Lower leg)	-0.64	4e-32	27	Testis	0.032096	1.48357e-07	#N/A	7
rs17767742	79749005	3.62e-08	C	5.50877	Skin - Sun Exposed (Lower leg)	-0.66	3.4e-37	30	#N/A	#N/A	1.86154e-07	#N/A	4						YES
rs7203756	79745606	4.08e-08	A	5.49123	Skin - Sun Exposed (Lower leg)	-0.66	1.5e-37	30	#N/A	#N/A	2.17332e-07	#N/A	7		1
rs17767419	79744548	3.49e-08	C	5.52632	Skin - Sun Exposed (Lower leg)	-0.66	9.4e-38	30	#N/A	#N/A	2.17332e-07	#N/A	6	5
rs17767383	79744401	2.36e-08	G	5.59649	Skin - Sun Exposed (Lower leg)	-0.66	1.2e-37	30	#N/A	#N/A	2.17332e-07	#N/A	7
rs16950982	79702371	1.76e-07	A	5.26316	Skin - Sun Exposed (Lower leg)	-0.64	4.4e-34	27	Testis	#N/A	2.81206e-07	#N/A	5
rs11644082	79714416	3.05e-07	T	5.12281	Skin - Sun Exposed (Lower leg)	-0.61	2.1e-30	27	#N/A	0.0464104	5.42094e-07	#N/A	7
rs11865979	79722913	1.1e-07	T	5.28571	Skin - Sun Exposed (Lower leg)	-0.66	7.4e-32	26	#N/A	#N/A	1.24633e-06	#N/A	7
rs11644758	79708991	3.98e-07	A	5.03509	Skin - Sun Exposed (Lower leg)	-0.61	1.9e-29	27	#N/A	#N/A	1.58467e-06	#N/A	6
rs7187128	79709503	3.37e-07	C	5.07017	Skin - Sun Exposed (Lower leg)	-0.61	5.4e-29	26	Testis	#N/A	3.13583e-06	#N/A	6
rs7188445	79734987	2.08e-08	G	5.61404	Skin - Sun Exposed (Lower leg)	-0.64	9.6e-37	29	Testis	#N/A	3.28479e-06	#N/A	7	6
rs11150189	79734227	2.3e-08	A	5.59649	Skin - Sun Exposed (Lower leg)	-0.62	4.9e-33	27	Testis	#N/A	4.58863e-06	#N/A	5
rs1424231	79706751	9.07e-07	T	4.91071	Skin - Sun Exposed (Lower leg)	-0.61	4.7e-31	28	#N/A	#N/A	6.95523e-06	#N/A	7			YES	YES	1
rs7202770	79706540	1.19e-06	A	4.82456	Skin - Sun Exposed (Lower leg)	-0.61	5.2e-31	28	#N/A	#N/A	1.04721e-05	#N/A	5
rs4334315	79756197	9.2e-07	A	5.02161	Skin - Sun Exposed (Lower leg)	-0.6	7.8e-31	24	#N/A	#N/A	1.2467e-05	#N/A	7						YES
rs16950997	79707630	9.19e-07	C	4.91071	Skin - Sun Exposed (Lower leg)	-0.6	2.3e-30	28	#N/A	#N/A	1.54054e-05	#N/A	4
rs11150187	79704412	6.19e-06	C	4.51786	Skin - Sun Exposed (Lower leg)	-0.6	8.8e-31	27	#N/A	#N/A	1.86458e-05	#N/A	7
rs8053589	79726990	4.13e-08	C	5.50877	Skin - Sun Exposed (Lower leg)	-0.63	7.4e-35	28	Testis	#N/A	1.95724e-05	#N/A	7
rs8047723	79704915	8.5e-06	G	4.44643	Skin - Sun Exposed (Lower leg)	-0.6	5.5e-31	27	Testis	#N/A	2.05869e-05	#N/A	7
rs1345901	79728049	3.99e-07	T	5.0339	Skin - Sun Exposed (Lower leg)	-0.53	2.7e-26	25	Testis	#N/A	2.52009e-05	#N/A	6
rs7200841	79696939	1.44e-07	T	-5.22034	Skin - Sun Exposed (Lower leg)	0.49	5.6e-20	19	Testis	#N/A	2.62143e-05	#N/A	5
rs12444166	79709950	8.41e-08	G	5.36842	Skin - Sun Exposed (Lower leg)	-0.64	1.6e-32	28	Testis	0.02994	0.00016383	#N/A	7
rs4889009	79700447	2.53e-05	G	-4.18644	Skin - Sun Exposed (Lower leg)	0.51	1.6e-21	22	#N/A	#N/A	0.000242772	#N/A	7
rs6564688	79713958	1.31e-06	A	-4.87273	Skin - Sun Exposed (Lower leg)	0.52	7.6e-21	21	Testis	#N/A	0.000243579	#N/A	7
rs8048539	79704152	8.28e-06	T	-4.43636	Skin - Sun Exposed (Lower leg)	0.49	1.9e-20	20	#N/A	#N/A	0.000260509	0.0262047	7
rs7500666	79706406	7.96e-06	C	-4.45455	Skin - Sun Exposed (Lower leg)	0.51	1.6e-21	22	#N/A	#N/A	0.00044633	0.0249298	7
rs4490016	79731715	1.08e-06	T	-4.83929	#N/A	#N/A	#N/A	#N/A	#N/A	#N/A	0.00110232	#N/A	6
rs4889015	79718730	1.07e-06	T	-4.90909	Skin - Sun Exposed (Lower leg)	0.51	1e-21	21	Testis	#N/A	0.00211042	#N/A	7
rs3813579	79749276	4.95e-06	G	4.55932	Skin - Sun Exposed (Lower leg)	-0.37	1.9e-11	5	#N/A	#N/A	0.00212853	#N/A	4						YES
rs4243177	79703829	3.17e-06	A	-4.69091	Skin - Sun Exposed (Lower leg)	0.49	3.9e-20	23	Testis	#N/A	0.00547673	#N/A	7

## Sheet: Table S2
GTEx eQTL and regulatory annotations from ENCODE for each serum urate associated variant in SUA2.
dbSNP ID	BP on Chr 16	Original p-value from Kottgen et al. 2013	conditional P-value	urate effect allele	urate z-score	LINC01229 Skin – Exposed (Lower leg) eQTL effect	LINC01229 Skin – Exposed (Lower leg) eQTL P-VALUE	MAF TI eQTL p	MAFTRR TI eQTL p	LINC01229 TI eQTL p	regulomedb	DHS	TF	H3K27ac	H3K4me1	ChromHMM STRONG ENHANCER
rs9935686	79927218	1.143e-06	1.15189e-07	C	-4.86486	#N/A	#N/A	#N/A	#N/A	#N/A	6
rs9928026	79927537	1.357e-06	1.24107e-07	A	-4.84931	#N/A	#N/A	#N/A	#N/A	#N/A	2b	4	2
rs8053565	79941892	4.463e-06	3.78436e-07	G	-4.59459	#N/A	#N/A	#N/A	#N/A	#N/A	7
rs11644400	79928186	6.581e-06	6.5888e-07	T	-4.52778	#N/A	#N/A	#N/A	#N/A	#N/A	6
rs9925132	79941233	7.703e-06	7.18535e-07	C	-4.47297	#N/A	#N/A	#N/A	#N/A	#N/A	5
rs16951648	79942149	7.888e-06	8.6485e-07	G	-4.44	#N/A	#N/A	#N/A	#N/A	#N/A	6
rs8058927	79942562	1.196e-05	8.679e-07	G	-4.4	0.36	5e-06	#N/A	#N/A	#N/A	6
rs4077450	79931595	8.288e-06	9.75834e-07	G	4.44	-0.32	1.2e-05	#N/A	#N/A	#N/A	3a	33	27	YES	YES	HEPG2, K563
rs4077451	79931720	1.05e-05	1.2094e-06	T	4.4	-0.33	2e-05	#N/A	#N/A	#N/A	4	33	29	YES	YES	HEPG2, K564
rs4325578	79936589	4.539e-05	3.78266e-06	A	-4.06667	#N/A	#N/A	#N/A	#N/A	#N/A	4
rs9925050	79941184	0.0001556	7.44539e-06	C	-3.75758	0.3	3.2e-06	#N/A	#N/A	#N/A	5
rs7205649	79939504	0.0001216	8.7346e-06	C	-3.86667	#N/A	#N/A	#N/A	#N/A	#N/A	6
rs7197544	79937201	0.0001132	9.04889e-06	G	-3.88	#N/A	#N/A	#N/A	#N/A	#N/A	7
rs7203258	79937727	0.0001294	1.02444e-05	G	-3.85333	#N/A	#N/A	#N/A	#N/A	#N/A	7
rs6564712	79941572	6.535e-05	1.39401e-05	A	-4.01562	0.32	2.8e-07	#N/A	#N/A	#N/A	5
rs11648875	79939049	0.0001712	1.44112e-05	C	-3.77632	#N/A	#N/A	#N/A	#N/A	#N/A	7
rs4078174	79932322	9.174e-05	1.54133e-05	A	-3.88462	0.32	1.4e-05	#N/A	#N/A	#N/A	5
rs7188156	79938114	0.0001789	2.40365e-05	T	-3.75325	0.34	2e-05	#N/A	#N/A	#N/A	6
rs7193332	79936215	0.0005115	6.74776e-05	A	-3.47674	#N/A	#N/A	#N/A	#N/A	#N/A	7

## Sheet: Table S3
Table S3. PAINTOR results of SUA1 and SUA2
Chromosome 16	SNP ID	BP on Chr16	Ref allele	Alt allele	Z-score	Variation	PP
16	rs192158533	79939409	T	C	4.58294	0.821483	0.892987
16	rs58722186	79751591	C	T	5.48448	0.990626	0.310783
16	rs4077450	79931595	G	T	4.44	1	0.272863
16	rs4627365	79932213	C	T	-4.59866	0.989123	0.24286
16	rs4078173	79932332	A	G	-4.57412	0.989513	0.218775
16	rs62043341	79757758	G	A	-3.00077	0.903973	0.0933404
16	rs62043343	79758366	C	T	-3.00077	0.903973	0.0933404
16	rs9927548	79757306	A	G	-2.90833	0.890906	0.0724821
16	rs7188445	79734987	G	A	5.61404	1	0.0641836
16	rs73576065	79930451	A	G	0.866667	0.955024	0.0628609
16	rs11150189	79734227	A	G	5.59649	1	0.0591436
16	rs17767383	79744401	G	A	5.59649	1	0.0571284
16	rs9935686	79927218	C	A	-4.86486	1	0.0529122
16	rs17689625	79748962	C	T	5.57895	1	0.0523693
16	rs9928026	79927537	A	G	-4.84931	1	0.0495128
16	rs11150227	79930647	C	T	1.30189	1	0.0450625
16	rs3813582	79749353	T	C	5.54386	1	0.0442442
16	rs17767904	79749975	G	A	5.54386	1	0.0442442
16	rs4078174	79932322	A	G	-3.88462	1	0.0410832
16	rs17767419	79744548	C	T	5.52632	1	0.0406695
16	rs17767491	79745487	A	G	5.52632	1	0.0406695
16	rs8053589	79726990	C	T	5.50877	1	0.0386947
16	rs13337590	79932554	C	T	1.21296	1	0.0370044
16	rs4575545	79755446	G	A	4.88525	1	0.0343051
16	rs4548890	79932218	G	A	-3.20573	0.990957	0.0266513
16	rs4444352	79932265	C	A	-3.20573	0.990957	0.0266513
16	rs4291913	79932266	A	G	-3.20573	0.990957	0.0266513
16	rs62043338	79754324	A	G	-2.50909	0.966279	0.0240967
16	rs57652769	79753976	C	T	5.40041	0.992309	0.022956
16	rs62043340	79756579	G	A	-2.15458	0.921244	0.0209263
16	rs12444166	79709950	G	A	5.36842	1	0.0207216
16	rs8053565	79941892	G	T	-4.59459	1	0.0178059
16	rs4587993	79751595	G	A	-0.578022	0.983789	0.0177762
16	rs17689159	79742390	T	C	5.30499	0.9951	0.0151194
16	rs11865979	79722913	T	C	5.28571	1	0.015114
16	rs73575076	79744148	A	G	5.30499	0.9951	0.0150924
16	rs11644400	79928186	T	C	-4.52778	1	0.0137422
16	rs3813584	79755348	G	T	-0.759691	0.978494	0.0136732
16	rs9934320	79755966	C	T	-2.11666	0.896033	0.0133649
16	rs3813583	79755080	C	A	3.2	1	0.0132447
16	rs16950982	79702371	A	G	5.26316	1	0.0132197
16	rs56320623	79756405	T	C	0.649819	0.879127	0.0131972
16	rs71398178	79932380	A	G	1.06019	0.838477	0.0127949
16	rs7200841	79696939	T	C	-5.22034	1	0.0126036
16	rs11641371	79940725	C	T	-4.49259	0.992771	0.0121463
16	rs12103233	79941973	A	C	-4.49259	0.992771	0.0121463
16	rs28623477	79942318	A	G	-4.49259	0.992771	0.0121463
16	rs28555498	79942776	A	G	-4.49259	0.992771	0.0121065
16	rs9925132	79941233	C	T	-4.47297	1	0.0113144
16	rs113139210	79756109	T	C	-1.25011	0.920514	0.010349
16	rs117225199	79930033	C	A	0.677377	0.828949	0.0103327
16	rs73576062	79930132	G	A	0.342655	0.987891	0.0101493
16	rs11150228	79930884	G	A	0.342655	0.987891	0.0101493
16	rs112373712	79754267	A	C	-1.25011	0.920514	0.0101162
16	rs73575086	79748485	T	C	5.20439	0.994903	0.0100493
16	rs73575095	79750332	T	C	5.20439	0.994903	0.0100493
16	rs73575079	79745241	A	G	5.20439	0.994903	0.0100391
16	rs7202240	79745896	G	A	5.20439	0.994903	0.0100391
16	rs73575083	79747855	A	G	5.20439	0.994903	0.0100321
16	rs112796111	79754061	G	A	-1.25011	0.920514	0.00991173
16	rs9931917	79757427	T	C	0.090966	0.911263	0.00981727
16	rs72808577	79754362	G	A	-1.31847	0.879686	0.0094256
16	rs4352060	79756326	C	T	1.49347	0.88348	0.00893238
16	rs8058927	79942562	G	A	-4.4	1	0.00875365
16	rs76862947	79746461	T	C	5.14799	0.973	0.00864825
16	rs8049733	79911137	C	T	1.02221	0.955018	0.00825336
16	rs12149430	79912967	C	A	1.02221	0.955018	0.00825336
16	rs11646139	79926321	G	A	-4.38246	0.992971	0.00823305
16	rs6564712	79941572	A	G	-4.01562	1	0.00808704
16	rs12449161	79716306	G	A	5.12281	1	0.00795198
16	rs11644082	79714416	T	C	5.12281	1	0.00789595
16	rs9925837	79927303	A	G	-4.35526	1	0.00754501
16	rs12149386	79912602	G	T	1.02221	0.955018	0.00736091
16	rs12149402	79912955	G	A	1.02221	0.955018	0.00736091
16	rs74038084	79913419	A	G	1.02221	0.955018	0.00736091
16	rs11649114	79924857	A	G	-4.33333	1	0.00706621
16	rs138734804	79971865	T	C	-2.52399	0.916672	0.00665764
16	rs7187128	79709503	C	T	5.07017	1	0.00657213
16	rs76819459	79718917	A	G	5.05926	0.995047	0.00614286
16	rs1345901	79728049	T	C	5.0339	1	0.00602873
16	rs62042438	79913804	T	C	-1.8358	0.938256	0.0059295
16	rs11644758	79708991	A	C	5.03509	1	0.00580345
16	rs11642757	79753467	G	A	4.55427	0.986376	0.00575063
16	rs11646791	79701538	G	A	5.03583	0.995061	0.00569205
16	rs11150188	79707298	A	G	5.03583	0.995061	0.00569205
16	rs78761653	79967965	T	C	-1.95785	0.905129	0.00535133
16	rs62043347	79768177	C	T	-2.74837	0.980329	0.00515898
16	rs62043348	79769681	G	A	-2.74837	0.980329	0.00515898
16	rs62043349	79772623	T	C	-2.74837	0.980329	0.00515898
16	rs4458007	79772713	A	G	-2.74837	0.980329	0.00515898
16	rs12445706	79929808	C	T	-1.76532	0.875058	0.00505577
16	rs28687312	79763202	G	A	-2.74837	0.980329	0.00500235
16	rs7195321	79734962	T	C	4.97772	0.994098	0.00473604
16	rs79193369	79725016	G	A	4.97772	0.994098	0.00473037
16	rs11150191	79734287	T	C	4.97772	0.994098	0.00472931
16	rs11864901	79731805	G	A	4.97772	0.994098	0.00472752
16	rs59617251	79716922	G	A	4.96272	0.994844	0.004621
16	rs7190187	79735178	C	T	4.97772	0.994098	0.00462051
16	rs4889015	79718730	T	C	-4.90909	1	0.00459623
16	rs28384289	79925400	C	T	-4.18199	0.989744	0.00453848
16	rs74038078	79910391	C	T	0.79269	0.938727	0.00453302
16	rs141827902	79934350	T	C	0.866667	0.955024	0.00452256
16	rs148831921	79935163	C	A	0.866667	0.955024	0.00452256
16	rs143303390	79937402	G	A	0.866667	0.955024	0.00452256
16	rs150353944	79940105	G	T	0.866667	0.955024	0.00452256
16	rs138052642	79940106	C	T	0.866667	0.955024	0.00452256
16	rs147968006	79940661	G	A	0.866667	0.955024	0.00452256
16	rs3813579	79749276	G	A	4.55932	1	0.00448365
16	rs11645076	79712555	C	T	4.93874	0.99519	0.00433976
16	rs74037509	79713004	C	T	4.93874	0.99519	0.00433976
16	rs76390413	79713916	A	G	4.93874	0.99519	0.00433976
16	rs12449109	79716043	G	A	4.93874	0.99519	0.00433976
16	rs28773265	79712761	G	A	4.93874	0.99519	0.00431484
16	rs74637523	79711297	T	C	4.93874	0.99519	0.00430221
16	rs74037508	79711336	T	C	4.93874	0.99519	0.00430221
16	rs6564688	79713958	A	G	-4.87273	1	0.0041652
16	rs141815953	79940674	C	T	0.866667	0.955024	0.00415977
16	rs74038077	79910374	A	G	0.79269	0.938727	0.00411953
16	rs60450864	79916569	C	T	0.866667	0.955024	0.0040982
16	rs73576036	79924461	G	A	0.866667	0.955024	0.0040982
16	rs60163449	79925921	G	T	0.866667	0.955024	0.0040982
16	rs73576055	79928503	A	G	0.866667	0.955024	0.0040982
16	rs73576058	79929859	T	G	0.866667	0.955024	0.00409
16	rs1424231	79706751	T	C	4.91071	1	0.00401416
16	rs16950997	79707630	C	A	4.91071	1	0.00401416
16	rs56892402	79716625	T	C	4.90746	0.991128	0.00395315
16	rs8048928	79704936	C	A	4.89645	0.994662	0.00385954
16	rs143982055	79941369	C	A	0.866667	0.955024	0.00377516
16	rs4490016	79731715	T	C	-4.83929	1	0.00370262
16	rs11644799	79709109	A	G	4.88178	0.992551	0.00367783
16	rs16951122	79748196	G	A	-2.72807	1	0.0035905
16	rs62041453	79680308	A	G	-2.47392	0.893679	0.00350671
16	rs4325578	79936589	A	G	-4.06667	1	0.00338711
16	rs58323452	79928440	A	G	-3.94753	0.991343	0.00337451
16	rs11150190	79734249	C	T	4.842	0.992779	0.00332779
16	rs11642836	79753625	G	A	4.14052	0.988269	0.00323718
16	rs7202770	79706540	A	G	4.82456	1	0.0032192
16	rs11866972	79738425	C	T	3.20833	1	0.00316218
16	rs10871376	79741501	G	A	3.17143	1	0.00314995
16	rs4889012	79701382	C	A	-4.7463	0.995373	0.00295934
16	rs4888043	79702641	G	A	-4.7463	0.995373	0.00295934
16	rs17767281	79742441	T	C	4.05455	1	0.00278378
16	rs78543506	79956348	C	T	1.89083	0.836167	0.00269283
16	rs59520813	79936068	G	A	-3.95578	0.990815	0.00268291
16	rs62043313	79744134	T	G	4.05105	0.991093	0.00264167
16	rs4243177	79703829	A	G	-4.69091	1	0.00262325
16	rs55862943	79693261	T	C	1.14	0.865565	0.00257082
16	rs7189954	79735047	C	T	4.25	1	0.00256347
16	rs3813578	79772066	T	C	1.75	1	0.00245218
16	rs4889018	79773291	T	C	1.73214	1	0.00242879
16	rs7197544	79937201	G	T	-3.88	1	0.00236459
16	rs62043300	79738486	G	A	-2.43802	0.966259	0.00235562
16	rs62043302	79739062	G	T	-2.43802	0.966259	0.00235562
16	rs62043303	79739095	T	C	-2.43802	0.966259	0.00235562
16	rs62043304	79739330	C	T	-2.43802	0.966259	0.00235562
16	rs62043305	79739682	A	G	-2.43802	0.966259	0.00235562
16	rs7185008	79943738	G	A	-3.65476	1	0.00235267
16	rs8060495	79942385	A	G	-3.82927	1	0.00235219
16	rs4243179	79770568	C	A	1.50528	0.995891	0.00234414
16	rs4889017	79770894	T	C	1.50528	0.995891	0.00234414
16	rs4395087	79772749	G	A	1.50528	0.995891	0.00234414
16	rs11640485	79769762	G	T	1.50528	0.995891	0.00232072
16	rs7190488	79773876	C	T	1.50528	0.995891	0.00230788
16	rs11648369	79763047	G	A	1.69643	1	0.00229728
16	rs4404082	79750512	A	G	3.94545	1	0.0022927
16	rs7205649	79939504	C	T	-3.86667	1	0.00229185
16	rs62043308	79741482	G	T	-2.43802	0.966259	0.00228808
16	rs56263594	79768908	G	A	1.51107	0.993464	0.00228045
16	rs62043309	79741871	C	T	-2.43802	0.966259	0.00227771
16	rs62043310	79742079	C	A	-2.43802	0.966259	0.00227771
16	rs62043311	79743056	G	A	-2.43802	0.966259	0.00227771
16	rs62043315	79745018	C	T	-2.43802	0.966259	0.00227771
16	rs62043316	79746065	G	A	-2.43802	0.966259	0.00227771
16	rs7188156	79938114	T	G	-3.75325	1	0.00227734
16	rs11864576	79774015	G	A	1.50528	0.995891	0.00226268
16	rs7203910	79745619	A	G	3.94216	0.991464	0.00224739
16	rs9930360	79927702	T	C	-3.15385	1	0.00224643
16	rs62043317	79750239	C	T	-2.43802	0.966259	0.00224613
16	rs62043319	79750621	C	T	-2.43802	0.966259	0.00224613
16	rs62043312	79744060	T	C	-2.43802	0.966259	0.00224467
16	rs7203258	79937727	G	A	-3.85333	1	0.00224133
16	rs12598937	79773470	C	T	1.46429	1	0.00221751
16	rs8054169	79765836	C	A	1.47118	0.994703	0.00219496
16	rs7199794	79742193	G	T	3.93407	0.993022	0.0021805
16	rs7194711	79749031	T	C	3.38597	1	0.00217593
16	rs4360949	79764687	T	C	1.47118	0.994703	0.00216958
16	rs76989619	79711720	C	T	2.48403	0.827453	0.00216851
16	rs11646174	79770064	A	G	1.45454	1	0.00215641
16	rs9930729	79943084	C	T	-3.64706	1	0.0021509
16	rs7193332	79936215	A	G	-3.47674	1	0.00214549
16	rs9928324	79744986	A	G	-3.54386	1	0.00211636
16	rs77255554	79942869	C	T	-1.3258	0.872688	0.00211207
16	rs8056945	79762067	T	C	1.44643	1	0.00209455
16	rs112418405	79963385	T	G	-0.043952	0.932012	0.00206445
16	rs77314240	79965811	G	T	-0.043952	0.932012	0.00206445
16	rs74516687	79993422	T	G	-0.043952	0.932012	0.00206445
16	rs7192449	79944585	C	T	-3.41975	1	0.0020553
16	rs62043344	79766555	G	A	-2.14727	0.961063	0.00202715
16	rs11648875	79939049	C	T	-3.77632	1	0.00200354
16	rs4632143	79769776	T	C	1.39286	1	0.00200272
16	rs7196490	79752469	T	C	3.84027	0.992755	0.0019898
16	rs4340340	79750617	T	C	3.84027	0.992755	0.001988
16	rs11150187	79704412	C	T	4.51786	1	0.00198279
16	rs62043299	79738237	G	A	-2.08927	0.941975	0.00193696
16	rs62043301	79738536	T	C	-2.08927	0.941975	0.00193696
16	rs62043306	79739946	G	A	-2.08927	0.941975	0.00193696
16	rs8057246	79945115	T	G	-3.53571	1	0.00190267
16	rs7204126	79937504	C	T	-3.68249	0.987372	0.00189999
16	rs11864742	79773838	C	A	1.35714	1	0.00189937
16	rs8047723	79704915	G	T	4.44643	1	0.00189442
16	rs12924573	79752656	G	A	-0.578022	0.983789	0.00188081
16	rs62043298	79736953	A	G	-2.08927	0.941975	0.00187349
16	rs62043307	79741192	C	T	-2.08927	0.941975	0.00187349
16	rs62043314	79744775	T	C	-2.08927	0.941975	0.00187349
16	rs62043296	79736183	C	T	-2.08927	0.941975	0.00186466
16	rs117759690	79951125	T	C	-0.103068	0.896675	0.0018614
16	rs62043294	79735632	T	C	-2.08927	0.941975	0.00184233
16	rs62043295	79735998	C	T	-2.08927	0.941975	0.00184233
16	rs62043297	79736292	G	A	-2.08927	0.941975	0.00184233
16	rs11646334	79926782	G	A	-3.06349	1	0.00182437
16	rs12935523	79753871	T	C	-0.578022	0.983789	0.00182071
16	rs9940742	79708901	G	A	-0.680272	1	0.00179799
16	rs7500666	79706406	C	T	-4.45455	1	0.00179682
16	rs75380468	79694565	T	C	4.02787	0.937177	0.00176643
16	rs4889041	79914909	G	A	-1.64006	0.871878	0.00176375
16	rs8048539	79704152	T	C	-4.43636	1	0.00175777
16	rs4420544	79764724	C	T	1.46552	1	0.0017527
16	rs12149234	79698371	C	T	-4.42273	0.991318	0.00174297
16	rs111668883	79971277	C	T	1.5962	0.809436	0.00171945
16	rs4329928	79747885	C	T	3.50909	1	0.00171565
16	rs11150193	79742862	T	C	2.16667	1	0.00163044
16	rs11863995	79738534	T	C	2.43038	1	0.00161267
16	rs7187277	79943873	A	G	-3.4289	0.987522	0.00160686
16	rs28552565	79944883	A	C	-3.4289	0.987522	0.00160686
16	rs7185512	79713111	A	G	-3.44068	1	0.00159436
16	rs8047145	79694922	T	C	-3.28539	0.93032	0.00158347
16	rs12925930	79740353	G	A	-2.54717	1	0.00157203
16	rs4888044	79708016	A	G	-0.536913	1	0.00155035
16	rs17687445	79683030	T	G	1.08696	1	0.00153924
16	rs75590953	79910109	C	T	-2.72665	0.97766	0.00153086
16	rs9319543	79738917	C	T	-2.60377	1	0.00152083
16	rs11645023	79926134	G	A	-2.98413	1	0.00149291
16	rs28505112	79964561	T	C	-1.45608	0.981415	0.00147418
16	rs9941162	79916373	G	A	-3.31818	1	0.00146321
16	rs11867049	79738625	C	T	-2.64151	1	0.00146282
16	rs9941279	79738834	C	A	-2.66038	1	0.0014539
16	rs10871375	79741231	C	T	-2.64151	1	0.00145279
16	rs3813581	79749341	C	T	-0.623188	1	0.00144651
16	rs4468636	79759516	C	A	-0.598793	0.928799	0.0014305
16	rs9940826	79739016	G	T	-2.68363	0.993529	0.00143009
16	rs74040137	79944677	A	C	0.364417	0.950136	0.0014286
16	rs74040138	79944916	A	C	0.364417	0.950136	0.0014286
16	rs74040147	79945426	T	C	0.364417	0.950136	0.0014286
16	rs4421996	79947024	T	C	0.364417	0.950136	0.0014286
16	rs12596259	79737109	T	C	2.09195	1	0.0014263
16	rs11863225	79742455	G	T	-2.6826	0.993349	0.0014195
16	rs11150192	79741569	C	T	-0.784615	1	0.00141703
16	rs7191095	79737607	T	C	2.10345	1	0.00139955
16	rs7186615	79737732	A	G	2.09195	1	0.00138421
16	rs11150186	79692668	G	A	-1.40625	1	0.00138216
16	rs9930131	79943022	G	T	-3.30041	0.975691	0.00136734
16	rs4496158	79750865	T	C	-0.875	1	0.00136022
16	rs117760256	79915145	C	T	-3.22135	0.987855	0.00135318
16	rs28613729	79911859	C	T	-3.33418	0.987747	0.00135173
16	rs7195737	79696818	A	G	-0.398734	1	0.00132709
16	rs8062671	79945846	T	C	-3.12987	1	0.00132339
16	rs17760357	79690274	C	T	-1.41096	1	0.00129372
16	rs8052812	79735653	G	A	1.92857	1	0.00128509
16	rs12716879	79739676	G	T	1.94048	1	0.00127103
16	rs7195512	79932928	C	T	-3.03125	1	0.00126963
16	rs9931748	79946115	T	C	-3.08974	1	0.00125986
16	rs16950922	79690170	C	T	1.17582	1	0.00125942
16	rs4480821	79745313	G	A	3.17544	1	0.00125748
16	rs9924838	79935649	G	A	0.631272	0.988457	0.00125706
16	rs7200357	79697940	G	A	0.324503	1	0.00125459
16	rs4889016	79726206	C	T	-3.70909	1	0.00125432
16	rs8048408	79688927	C	T	1.2069	1	0.00123761
16	rs12932599	79683955	C	A	-1.68254	1	0.00122982
16	rs55854128	79986673	T	C	-2.88351	0.968769	0.00122979
16	rs4888045	79722926	T	C	-0.221429	1	0.00121647
16	rs79261454	79928196	C	T	-3.33638	0.960907	0.00120587
16	rs7188674	79923310	C	T	-3	1	0.00120581
16	rs56169534	79913033	C	T	-0.71639	0.987064	0.00120203
16	rs11646999	79928392	A	G	1.20561	1	0.0011998
16	rs75227305	79948386	C	T	-1.01763	0.88158	0.00119956
16	rs139633028	79964758	G	A	-1.01763	0.88158	0.00119241
16	rs80023937	79966922	A	G	-1.01763	0.88158	0.00119241
16	rs117631401	79992386	C	T	-1.01763	0.88158	0.00119241
16	rs11647866	79927998	G	A	0.773477	0.989401	0.00118531
16	rs117814902	79697628	A	G	0.107837	0.865428	0.00118491
16	rs116977786	79697925	A	G	0.107837	0.865428	0.00118491
16	rs12923295	79740249	C	T	1.84337	1	0.00118194
16	rs10871374	79741157	C	T	1.84337	1	0.00118194
16	rs11641754	79928429	C	T	-2.51515	1	0.00117397
16	rs138932241	79935485	G	A	-0.934062	0.948293	0.0011619
16	rs11641621	79926561	A	C	-2.98361	1	0.00116126
16	rs28496817	79736879	T	C	-2.88132	0.979737	0.00115789
16	rs9939984	79727715	C	T	-0.154412	1	0.00114806
16	rs6564691	79731199	C	T	-0.147059	1	0.00114201
16	rs7194565	79923652	A	C	-2.95082	1	0.00113888
16	rs4888046	79759970	C	T	1.15833	0.849199	0.00113519
16	rs60244203	79911073	G	A	-3.08131	0.991416	0.00113267
16	rs11861301	79911370	G	A	-3.08131	0.991416	0.00112949
16	rs4888058	79979392	A	C	-2.21429	1	0.00111894
16	rs8060741	79972948	C	A	-2.13433	1	0.00111514
16	rs111721400	79687184	A	G	-1.49017	0.858568	0.00111197
16	rs117913439	79724611	C	T	0.03591	0.860361	0.00110586
16	rs188493659	79724098	C	T	0.03591	0.860361	0.00109849
16	rs7186420	79716333	C	T	-0.044444	1	0.00108782
16	rs62043714	79989796	T	C	-2.62989	0.987282	0.00106983
16	rs2348182	79698089	C	A	-0.023438	1	0.00106946
16	rs16951741	79986254	C	T	-2.62989	0.987282	0.00106377
16	rs9936819	79726421	C	T	-0.034493	0.989476	0.00106323
16	rs28680341	79924198	T	C	-2.89398	0.991807	0.00105954
16	rs7342775	79727780	C	T	-0.022059	1	0.00105249
16	rs72808407	79969040	T	C	1.22261	0.895179	0.001052
16	rs79894447	79737629	G	A	-1.25011	0.920514	0.00105193
16	rs113462934	79739114	C	T	-1.25011	0.920514	0.00105193
16	rs75944086	79739692	G	A	-1.25011	0.920514	0.00105193
16	rs76866191	79740453	G	T	-1.25011	0.920514	0.00105193
16	rs74352551	79742498	C	A	-1.25011	0.920514	0.00105193
16	rs9940892	79715550	C	A	0.012122	0.986556	0.001051
16	rs12447125	79716202	T	C	0.014815	1	0.00104937
16	rs889790	79728718	G	A	-0.014599	1	0.00104789
16	rs75378687	79740900	T	C	-1.25011	0.920514	0.00104787
16	rs75194996	79741819	G	A	-1.25011	0.920514	0.00104787
16	rs78569140	79743048	G	A	-1.25011	0.920514	0.00104528
16	rs79647565	79746800	C	T	-1.25011	0.920514	0.00104454
16	rs79857439	79748151	C	T	-1.25011	0.920514	0.00104454
16	rs113445837	79750429	C	A	-1.25011	0.920514	0.00104454
16	rs6564684	79685297	G	A	-1.45312	1	0.00104254
16	rs13335346	79973539	G	A	-2.0597	1	0.00103665
16	rs4555167	79980410	A	C	-2.13433	1	0.00103641
16	rs7185670	79729822	T	G	0.094175	0.983465	0.00103364
16	rs9930304	79730253	G	T	0.094175	0.983465	0.00103364
16	rs7202395	79730293	G	A	0.094175	0.983465	0.00103364
16	rs12920111	79730493	G	A	0.094175	0.983465	0.00103364
16	rs9932755	79730799	G	T	0.094175	0.983465	0.00103364
16	rs75610700	79681212	C	T	1.5229	0.959644	0.00103301
16	rs78500230	79923802	T	G	-1.16052	0.94646	0.00103182
16	rs4450408	79763786	G	A	0.173883	0.989404	0.00102604
16	rs74805471	79713122	A	G	-0.409585	0.883044	0.00102263
16	rs9937298	79734843	T	C	-2.38756	0.974492	0.0010212
16	rs10514466	79681367	G	T	-1.1129	1	0.00101751
16	rs4274450	79771329	C	T	0.105782	0.993778	0.00101618
16	rs16951782	79993593	A	C	-2.53933	1	0.00100209
16	rs8054819	79765834	A	C	0.071801	0.992546	0.00100064
16	rs79500260	79917674	C	A	-0.694601	0.875251	0.00100017
16	rs56225749	79720981	C	T	-1.88869	0.974715	0.000997262
16	rs8043576	79685021	C	T	-1.06349	1	0.000996911
16	rs4609863	79764601	T	C	0.071801	0.992546	0.000996441
16	rs4506910	79764739	A	C	0.071801	0.992546	0.000996441
16	rs11640827	79769790	C	T	0.068966	1	0.000996379
16	rs78392079	79717649	A	G	-0.324504	0.898851	0.000994551
16	rs7192691	79769676	T	C	0.051724	1	0.000993186
16	rs72808540	79703942	G	A	0.177467	0.865458	0.000985147
16	rs58968479	79762284	G	A	0.060112	0.937057	0.000982469
16	rs75998753	79742622	A	G	-0.978013	0.903514	0.000979439
16	rs4888042	79702635	T	C	0.133937	0.988057	0.00097691
16	rs13336393	79926869	G	A	0.990826	1	0.000970691
16	rs729159	79687177	G	A	-1.05774	0.991474	0.000968035
16	rs12600028	79771748	A	G	-0.016667	1	0.000967846
16	rs4274451	79936791	A	G	-2.76191	1	0.000967316
16	rs62043706	79972001	A	G	-2.46461	0.989427	0.000965475
16	rs12932883	79765446	T	C	-0.034483	1	0.00096233
16	rs62040134	79996003	T	C	-0.733114	0.833686	0.000960983
16	rs4889011	79701074	A	G	0.193798	1	0.000954956
16	rs8050879	79701959	G	A	0.193798	1	0.000954956
16	rs4243192	79993792	T	C	-2.12121	1	0.000954613
16	rs9924731	79948015	C	T	-1.51546	1	0.000952299
16	rs7191612	79919698	A	G	-2.89062	1	0.000950055
16	rs80300298	79964904	C	T	-0.585712	0.93934	0.000949548
16	rs9923437	79710028	G	A	-2.30303	1	0.000946982
16	rs58419783	79769146	T	C	-1.15148	0.943343	0.000946376
16	rs4889058	79993507	G	T	-2.48039	1	0.000944942
16	rs4888039	79693668	C	A	-1.2956	0.95199	0.000942351
16	rs62043709	79977252	C	A	-2.57274	0.988894	0.000940881
16	rs4889008	79693522	T	C	-1.60811	1	0.000939326
16	rs13337624	79910465	T	C	-2.79032	1	0.000938031
16	rs9925765	79723006	C	T	-2.12857	1	0.000937288
16	rs8050088	79973442	T	G	-2.42683	1	0.000937109
16	rs17707173	79988167	A	G	1.08844	0.82566	0.000935099
16	rs7184694	79691318	C	T	-0.258621	1	0.00093477
16	rs62043710	79979067	G	A	-0.717475	0.813216	0.000931139
16	rs4461087	79991016	T	G	-1.93939	1	0.000929123
16	rs7189172	79947638	C	T	-2.62121	1	0.000925732
16	rs78525257	79688949	C	T	-0.247399	0.862714	0.000924529
16	rs76260223	79974116	T	C	-2.39853	0.987041	0.000921697
16	rs4889013	79701587	C	T	0.434109	1	0.000920884
16	rs1364339	79699967	G	A	0.430894	1	0.000918528
16	rs9934804	79917302	T	C	-2.88221	0.991065	0.000917333
16	rs12922149	79694420	T	C	-1.54833	0.925469	0.000913048
16	rs117000876	79745736	G	A	-0.809435	0.862379	0.000912804
16	rs16951706	79973895	G	A	-2.39024	1	0.000911933
16	rs9928156	79920472	A	C	-2.3871	1	0.000909799
16	rs9930219	79972525	C	T	-1.98507	1	0.000908731
16	rs7197147	79723931	G	A	0.551181	1	0.000906741
16	rs6564687	79701928	G	A	0.626016	1	0.000906282
16	rs10514465	79680852	G	T	0.666667	1	0.000905061
16	rs8055173	79729031	C	T	0.626984	1	0.000903339
16	rs71398165	79762271	A	C	-0.740898	0.920689	0.000900278
16	rs28711066	79915284	T	C	-2.70393	0.992766	0.000898827
16	rs78559137	79681498	C	T	0.038104	0.810749	0.000894844
16	rs10514464	79680413	A	G	0.62963	1	0.000894358
16	rs572536604	79691798	C	T	-0.037262	0.852993	0.000893211
16	rs549969714	79730204	G	A	1.21236	0.83068	0.000891871
16	rs13335599	79934580	A	G	-2.54716	0.987284	0.000891244
16	rs9925032	79918914	T	C	-2.21739	1	0.000888967
16	rs1424234	79682703	T	C	0.592593	1	0.000886166
16	rs35712910	79773630	A	C	-0.740898	0.920689	0.000885197
16	rs34350056	79772108	C	T	-0.740898	0.920689	0.000884312
16	rs28470287	79934255	G	A	-2.42754	0.988397	0.00088279
16	rs9921354	79683450	T	C	0.574074	1	0.000881589
16	rs16951013	79710481	T	C	0.936732	0.849293	0.000881508
16	rs74816776	79985201	T	C	0.884841	0.816717	0.000881052
16	rs112171858	79956756	A	G	-0.446606	0.957652	0.00087979
16	rs117974856	79981899	C	T	-0.593959	0.919197	0.00087962
16	rs4378627	79916119	G	A	-2.64928	0.992424	0.000873711
16	rs16951666	79947262	C	T	-2.55422	1	0.000872511
16	rs1424233	79682751	T	C	0.518519	1	0.000869702
16	rs16951740	79986220	A	C	-2.37778	1	0.000868084
16	rs150743075	79680927	T	C	-0.539976	0.833473	0.000868068
16	rs889791	79687003	G	T	-0.65625	1	0.000868062
16	rs11150183	79680556	G	T	0.526335	0.991768	0.000867289
16	rs751043	79686458	A	G	0.492863	0.993929	0.00086631
16	rs11150184	79684565	T	G	0.456673	0.992938	0.000865803
16	rs2348181	79694094	A	C	-0.691823	0.981172	0.000865709
16	rs8049374	79689130	A	G	0.518519	1	0.000865258
16	rs8062207	79684545	G	T	0.456673	0.992938	0.00086456
16	rs74037513	79717384	G	A	-0.238726	0.955753	0.000864516
16	rs74037514	79717574	C	T	-0.238726	0.955753	0.000864516
16	rs58435964	79719303	G	T	-0.238726	0.955753	0.000864516
16	rs59665754	79722117	C	T	-0.238726	0.955753	0.000864516
16	rs74037516	79722930	T	C	-0.238726	0.955753	0.000864516
16	rs74964149	79723162	T	C	-0.238726	0.955753	0.000864516
16	rs74037533	79723841	G	T	-0.238726	0.955753	0.000864516
16	rs11639714	79683660	T	C	0.492863	0.993929	0.000864064
16	rs80195329	79761395	C	T	0.713203	0.862816	0.000862876
16	rs6564685	79688577	C	T	-0.651515	1	0.000857289
16	rs12927139	79689338	G	A	-0.801067	0.920848	0.000853667
16	rs9928791	79694057	C	T	1.04167	1	0.000853632
16	rs12325149	79743676	T	C	-0.457907	0.950818	0.0008481
16	rs78827063	79910936	T	C	-2.20933	0.969714	0.000847163
16	rs78281355	79690324	C	T	0.600284	0.874193	0.000841191
16	rs77861963	79967987	G	T	-0.015382	0.932542	0.000835686
16	rs16951716	79976645	A	C	-0.015382	0.932542	0.000835686
16	rs59235092	79977921	G	A	-0.015382	0.932542	0.000835686
16	rs4889048	79979713	A	G	-0.015382	0.932542	0.000835686
16	rs16951797	79997640	T	G	-2.27145	0.992299	0.00082993
16	rs28470178	79937926	C	T	-0.126442	0.986227	0.00082807
16	rs77046177	79910056	C	T	-2.37584	0.98031	0.000827891
16	rs78163901	79912636	A	G	-2.20933	0.969714	0.000827648
16	rs16951719	79977435	A	C	-0.163294	0.888597	0.00082281
16	rs10514472	79971041	G	A	-0.333333	1	0.00081857
16	rs16951803	80000070	T	C	-2.23333	1	0.000818022
16	rs62043716	79991161	C	T	-2.27145	0.992299	0.000817141
16	rs75232944	79993409	C	T	-2.27145	0.992299	0.000817141
16	rs9926613	79975174	A	G	-1.78326	0.994661	0.000808454
16	rs4132185	79967324	C	T	-0.333333	1	0.000805247
16	rs72808417	79976179	T	G	-0.456417	0.808615	0.000798114
16	rs62043708	79977248	T	C	-2.28167	0.97971	0.000795435
16	rs117866083	79915431	C	T	-0.68353	0.886669	0.000783178
16	rs62040147	79997536	A	G	-2.13048	0.996263	0.000777687
16	rs62040150	79998354	G	A	-2.13048	0.996263	0.000777687
16	rs62040152	79999567	A	G	-2.13048	0.996263	0.000777687
16	rs62040153	79999674	C	T	-2.13048	0.996263	0.000777687
16	rs62040154	79999782	G	A	-2.13048	0.996263	0.000777687
16	rs79883682	79927081	C	T	-0.500583	0.935335	0.000776932
16	rs9935355	79940935	A	G	0.23202	0.961382	0.000774413
16	rs9924864	79940938	C	T	0.23202	0.961382	0.000774413
16	rs142984759	79917492	T	C	-0.68353	0.886669	0.000772799
16	rs6564718	79977250	T	C	-0.353509	0.993116	0.000771225
16	rs9922755	79942666	T	C	0.472222	1	0.000766982
16	rs12445463	79957143	T	G	-0.196721	1	0.000763876
16	rs9674229	79987413	C	T	-2.13048	0.996263	0.000763222
16	rs4889049	79981630	C	T	-0.37931	1	0.000761557
16	rs8045969	79992877	A	G	0.678571	1	0.000758668
16	rs7188559	79998552	G	A	0.666667	1	0.000758122
16	rs56012409	79956801	T	G	-0.168943	0.995676	0.000756881
16	rs11150231	79956229	A	C	-0.174425	0.994204	0.000756337
16	rs7203693	79959562	T	C	-0.145552	0.994973	0.000754108
16	rs62042444	79955189	G	A	-0.140137	0.996538	0.00075396
16	rs12445439	79957048	T	C	-0.168943	0.995676	0.000753409
16	rs9935635	79919925	C	A	0.614035	1	0.000751642
16	rs35449925	79955032	A	G	-0.134601	0.995685	0.000747926
16	rs8047619	79916624	T	C	0.080357	1	0.000746225
16	rs7204343	79951619	A	G	-0.145637	0.996258	0.00074599
16	rs10871381	79969432	C	T	-0.134601	0.995685	0.000740842
16	rs8063142	79970265	G	A	-0.134601	0.995685	0.000740842
16	rs4888053	79973432	G	A	-0.134601	0.995685	0.000739838
16	rs6564717	79960459	G	A	-1.63514	1	0.000739819
16	rs4264404	79965489	G	A	-0.12069	1	0.000738767
16	rs4454989	79979938	A	G	-0.327465	0.994016	0.000735728
16	rs117677062	79937120	T	C	-0.339881	0.827411	0.000735441
16	rs9936254	79966096	A	G	-0.111506	0.996069	0.000735234
16	rs4627367	79978234	G	A	-0.189655	1	0.000735204
16	rs9922706	79918699	A	C	0.413457	0.987362	0.000735162
16	rs4888055	79976222	A	G	-0.210526	1	0.000733746
16	rs11647638	79991175	G	A	-1.89706	1	0.000733225
16	rs4483858	79980463	C	T	-0.304192	0.994744	0.000730586
16	rs4243189	79982099	T	G	-0.304192	0.994744	0.000730586
16	rs12445465	79957150	T	C	-0.212302	0.902798	0.000730582
16	rs11150232	79964339	C	T	-0.140137	0.996538	0.000729843
16	rs4545828	79966955	T	C	-0.155172	1	0.000727345
16	rs4506913	79969099	T	C	-0.12069	1	0.000726434
16	rs11150236	79997583	A	G	0.4	1	0.000726256
16	rs9788962	79921873	G	A	0.495575	1	0.000726001
16	rs10514470	79968790	T	C	-0.12069	1	0.000725472
16	rs7189306	79977473	A	G	-0.168943	0.995676	0.000723552
16	rs9940998	79972847	A	C	-0.140351	1	0.00072309
16	rs4889045	79961111	T	C	-0.017241	1	0.000721013
16	rs7195655	79949348	T	C	0.508772	1	0.000720133
16	rs9319545	79975391	T	G	-0.122807	1	0.000717967
16	rs13331730	79926193	T	C	0.251317	0.987406	0.000715915
16	rs4888057	79979088	A	G	-0.12069	1	0.000713205
16	rs4275866	79984037	T	C	-0.204101	0.994164	0.000713091
16	rs4436791	79987278	A	G	-0.204101	0.994164	0.000712095
16	rs117607037	79948012	G	A	-1.73036	0.914242	0.000711568
16	rs4445915	79978200	A	G	-0.103448	1	0.000711265
16	rs11150233	79993886	C	A	0.327273	1	0.000711176
16	rs4281728	79974309	C	T	0.017241	1	0.000710139
16	rs12445070	79983835	C	T	-0.186441	1	0.000708625
16	rs4889046	79961330	A	G	0.034483	1	0.00070807
16	rs35780597	79920528	C	T	1.42171	0.957384	0.000707894
16	rs142926743	79967656	G	A	0.563128	0.903688	0.000707142
16	rs117849255	79973065	T	C	0.563128	0.903688	0.000707142
16	rs8051754	79997333	G	A	-1.14754	1	0.000706499
16	rs4243187	79979968	C	T	-0.189655	1	0.000705612
16	rs12448083	79957426	G	A	0.103448	1	0.000704024
16	rs11150230	79956126	G	A	0.086207	1	0.00070327
16	rs567450395	79943021	G	T	-0.271019	0.92528	0.000702534
16	rs184205255	79921012	T	C	-1.44604	0.856861	0.000701496
16	rs4271604	79980883	G	T	-0.135593	1	0.00070144
16	rs72806480	79918325	T	C	-0.052335	0.894233	0.000699995
16	rs11150235	79997264	G	A	0.051724	1	0.000698115
16	rs4603572	79994200	C	T	-1.09375	1	0.000697736
16	rs6564715	79954217	A	G	0.12069	1	0.00069632
16	rs6564716	79955534	G	A	0.206897	1	0.000694606
16	rs7196036	79949528	T	C	-0.122807	1	0.000693664
16	rs4468637	79992089	C	T	0.380679	0.987667	0.000691573
16	rs4130728	79952222	C	T	0.140351	1	0.000691401
16	rs11150229	79952362	C	A	0.175439	1	0.000689726
16	rs4243186	79963895	C	T	0.157895	1	0.00068872
16	rs7188398	79998470	G	A	0.160335	0.994603	0.000688418
16	rs71398179	79932976	G	A	0.032751	0.928042	0.000688121
16	rs11150234	79996892	G	A	0.160335	0.994603	0.000688114
16	rs66539665	79998075	T	G	0.160335	0.994603	0.000687806
16	rs75842022	79958250	G	A	0.542443	0.911494	0.000687712
16	rs4243188	79981129	T	G	-0.017241	1	0.000686968
16	rs4243191	79993227	T	C	-0.918033	1	0.000686612
16	rs35226245	79998250	G	A	0.254889	0.987099	0.000686307
16	rs7205599	79984705	T	G	0.095236	0.99211	0.000686133
16	rs10514475	79991692	G	A	0.546296	1	0.000684781
16	rs188708428	79927938	C	T	-0.205275	0.940209	0.000683983
16	rs7203692	79959561	T	C	0.104359	0.972848	0.00067539
16	rs78643664	79936842	T	C	-0.074474	0.914728	0.000672949
16	rs192407137	79925436	T	C	0.388379	0.90064	0.000672615
16	rs146919509	79946367	C	T	-0.107293	0.832985	0.000671818
16	rs73578079	79949225	G	A	0.310367	0.951354	0.000669956
16	rs12921413	79952805	G	A	-0.288998	0.908658	0.000664768
16	rs147886416	79997315	A	G	0.085695	0.941673	0.00066312
16	rs4889051	79982259	G	A	0.367586	0.917613	0.000660451
16	rs34796951	79993330	C	A	0.163562	0.915901	0.000658379
16	rs118036938	79950881	T	C	0.231662	0.817282	0.000656783
16	rs147122889	79922706	G	A	0.050588	0.935309	0.000654477
16	rs72810402	79987010	A	G	0.050588	0.935309	0.000654477
16	rs140264638	79950246	C	T	0.050588	0.935309	0.000654052

## Sheet: Table S4
Table S4. DHS peaks at the rs4077450_rs4077451 SNP region
DHS signal	cellType
7	A549
12	BJ
41	Caco-2
40	CMK
11	FibroP
19	HA-h
12	HA-sp
79	HAc
40	HAEpiC
197	HBMEC
14	HCM
15	HCPEpiC
10	Hepatocytes
72	HepG2
16	HIPEpiC
48	HNPCEpiC
22	HPF
204	HRCEpiC
78	HRE
11	HSMM
18	HSMMtube
29	Huh-7
31	Huh-7.5
39	HVMF
23	K562
24	Melano
48	NH-A
33	NHDF-neo
64	NHLF
43	PanIsletD
120	RPTEC
23	SKMC
11	Stellate

## Sheet: Table S5
Table S5. Coordinates for physical interactions (Hi-C data) with the restriction fragment containing rs4077450 and rs4077451
snp_chromosome	snp_locus	snp_fragment	snp_fragment_start	snp_fragment_stop	gene	gene_chromosome	gene_start	gene_stop	cis	gene_fragment	gene_fragment_start	gene_fragment_stop	cell_line	#replicates	#interactions
16	79931719	188342	79930851	79933415	RP11-345M22.1	16	79710005	79841819	TRUE	187810	79712175	79712706	K562	1	1
16	79931719	188342	79930851	79933415	RP11-345M22.1	16	79710005	79841819	TRUE	187813	79713419	79713802	GM12878	1	1
16	79931719	188342	79930851	79933415	RP11-345M22.1	16	79710005	79841819	TRUE	187836	79728120	79728366	NHEK	1	1
16	79931719	188342	79930851	79933415	RP11-345M22.1	16	79710005	79841819	TRUE	187838	79728383	79729391	NHEK	1	1
16	79931719	188342	79930851	79933415	RP11-345M22.1	16	79710005	79841819	TRUE	187846	79732121	79733047	GM12878	2	2
16	79931719	188342	79930851	79933415	RP11-345M22.1	16	79710005	79841819	TRUE	187852	79735740	79736601	HMEC	1	1
16	79931719	188342	79930851	79933415	RP11-345M22.1	16	79710005	79841819	TRUE	187852	79735740	79736601	K562	1	1
16	79931719	188342	79930851	79933415	RP11-345M22.1	16	79710005	79841819	TRUE	187854	79736776	79737855	GM12878	1	1
16	79931719	188342	79930851	79933415	RP11-345M22.1	16	79710005	79841819	TRUE	187857	79738012	79738616	GM12878	1	1
16	79931719	188342	79930851	79933415	RP11-345M22.1	16	79710005	79841819	TRUE	187861	79739545	79739830	K562	1	1
16	79931719	188342	79930851	79933415	RP11-345M22.1	16	79710005	79841819	TRUE	187862	79739831	79740426	GM12878	1	1
16	79931719	188342	79930851	79933415	RP11-345M22.1	16	79710005	79841819	TRUE	187866	79741684	79742241	GM12878	1	1
16	79931719	188342	79930851	79933415	RP11-345M22.1	16	79710005	79841819	TRUE	187876	79745232	79745617	K562	1	1
16	79931719	188342	79930851	79933415	RP11-345M22.1	16	79710005	79841819	TRUE	187882	79746457	79746897	GM12878	1	1
16	79931719	188342	79930851	79933415	RP11-345M22.1	16	79710005	79841819	TRUE	187886	79747648	79747896	HMEC	1	1
16	79931719	188342	79930851	79933415	RP11-345M22.1	16	79710005	79841819	TRUE	187888	79748400	79749413	GM12878	1	1
16	79931719	188342	79930851	79933415	RP11-345M22.1	16	79710005	79841819	TRUE	187889	79749414	79749590	K562	1	1
16	79931719	188342	79930851	79933415	RP11-345M22.1	16	79710005	79841819	TRUE	187893	79751138	79751553	GM12878	1	1
16	79931719	188342	79930851	79933415	RP11-345M22.1	16	79710005	79841819	TRUE	187903	79754528	79754781	IMR90	2	2
16	79931719	188342	79930851	79933415	RP11-345M22.1	16	79710005	79841819	TRUE	187910	79756992	79757505	GM12878	1	1
16	79931719	188342	79930851	79933415	RP11-345M22.1	16	79710005	79841819	TRUE	187912	79758094	79758471	GM12878	1	1
16	79931719	188342	79930851	79933415	RP11-345M22.1	16	79710005	79841819	TRUE	187912	79758094	79758471	K562	1	1
16	79931719	188342	79930851	79933415	RP11-345M22.1	16	79710005	79841819	TRUE	187915	79758677	79759429	K562	1	1
16	79931719	188342	79930851	79933415	RP11-345M22.1	16	79710005	79841819	TRUE	187923	79762666	79763559	NHEK	1	1
16	79931719	188342	79930851	79933415	RP11-345M22.1	16	79710005	79841819	TRUE	187936	79767689	79767928	GM12878	2	2
16	79931719	188342	79930851	79933415	RP11-345M22.1	16	79710005	79841819	TRUE	187939	79769609	79769945	GM12878	1	1
16	79931719	188342	79930851	79933415	RP11-345M22.1	16	79710005	79841819	TRUE	187947	79771076	79771893	GM12878	1	1
16	79931719	188342	79930851	79933415	RP11-345M22.1	16	79710005	79841819	TRUE	187948	79771894	79772208	GM12878	1	1
16	79931719	188342	79930851	79933415	RP11-345M22.1	16	79710005	79841819	TRUE	187957	79774310	79774444	GM12878	1	1
16	79931719	188342	79930851	79933415	RP11-345M22.1	16	79710005	79841819	TRUE	187967	79775998	79776184	GM12878	1	1
16	79931719	188342	79930851	79933415	RP11-345M22.1	16	79710005	79841819	TRUE	187969	79776221	79776933	K562	1	1
16	79931719	188342	79930851	79933415	RP11-345M22.1	16	79710005	79841819	TRUE	187973	79778597	79779510	K562	1	1
16	79931719	188342	79930851	79933415	RP11-345M22.1	16	79710005	79841819	TRUE	187978	79782841	79783620	K562	1	1
16	79931719	188342	79930851	79933415	RP11-345M22.1	16	79710005	79841819	TRUE	187978	79782841	79783620	NHEK	1	1
16	79931719	188342	79930851	79933415	RP11-345M22.1	16	79710005	79841819	TRUE	187980	79784249	79785071	GM12878	1	1
16	79931719	188342	79930851	79933415	RP11-345M22.1	16	79710005	79841819	TRUE	187981	79785072	79786058	GM12878	1	1
16	79931719	188342	79930851	79933415	RP11-345M22.1	16	79710005	79841819	TRUE	187981	79785072	79786058	KBM7	1	1
16	79931719	188342	79930851	79933415	RP11-345M22.1	16	79710005	79841819	TRUE	187987	79786748	79786938	K562	1	1
16	79931719	188342	79930851	79933415	RP11-345M22.1	16	79710005	79841819	TRUE	187988	79786939	79787269	IMR90	1	1
16	79931719	188342	79930851	79933415	RP11-345M22.1	16	79710005	79841819	TRUE	187989	79787270	79787706	GM12878	1	1
16	79931719	188342	79930851	79933415	RP11-345M22.1	16	79710005	79841819	TRUE	187998	79790987	79791228	K562	1	1
16	79931719	188342	79930851	79933415	RP11-345M22.1	16	79710005	79841819	TRUE	188005	79794629	79796043	K562	1	1
16	79931719	188342	79930851	79933415	RP11-345M22.1	16	79710005	79841819	TRUE	188005	79794629	79796043	NHEK	1	1
16	79931719	188342	79930851	79933415	RP11-345M22.1	16	79710005	79841819	TRUE	188007	79796226	79796376	NHEK	1	1
16	79931719	188342	79930851	79933415	RP11-345M22.1	16	79710005	79841819	TRUE	188010	79796764	79797365	IMR90	1	1
16	79931719	188342	79930851	79933415	RP11-345M22.1	16	79710005	79841819	TRUE	188013	79798336	79798729	GM12878	1	1
16	79931719	188342	79930851	79933415	RP11-345M22.1	16	79710005	79841819	TRUE	188013	79798336	79798729	K562	1	1
16	79931719	188342	79930851	79933415	RP11-345M22.1	16	79710005	79841819	TRUE	188014	79798730	79799073	GM12878	1	1
16	79931719	188342	79930851	79933415	RP11-345M22.1	16	79710005	79841819	TRUE	188018	79799396	79799952	GM12878	1	1
16	79931719	188342	79930851	79933415	RP11-345M22.1	16	79710005	79841819	TRUE	188019	79799953	79800937	K562	1	1
16	79931719	188342	79930851	79933415	RP11-345M22.1	16	79710005	79841819	TRUE	188019	79799953	79800937	KBM7	1	1
16	79931719	188342	79930851	79933415	RP11-345M22.1	16	79710005	79841819	TRUE	188023	79802212	79803347	GM12878	1	1
16	79931719	188342	79930851	79933415	RP11-345M22.1	16	79710005	79841819	TRUE	188028	79805016	79805457	NHEK	1	1
16	79931719	188342	79930851	79933415	RP11-345M22.1	16	79710005	79841819	TRUE	188029	79805458	79806525	GM12878	2	2
16	79931719	188342	79930851	79933415	RP11-345M22.1	16	79710005	79841819	TRUE	188031	79806556	79807585	GM12878	1	1
16	79931719	188342	79930851	79933415	RP11-345M22.1	16	79710005	79841819	TRUE	188035	79808523	79809373	GM12878	1	1
16	79931719	188342	79930851	79933415	RP11-345M22.1	16	79710005	79841819	TRUE	188036	79809374	79810124	K562	1	1
16	79931719	188342	79930851	79933415	RP11-345M22.1	16	79710005	79841819	TRUE	188038	79810179	79810869	NHEK	1	1
16	79931719	188342	79930851	79933415	RP11-345M22.1	16	79710005	79841819	TRUE	188040	79810985	79811673	K562	1	1
16	79931719	188342	79930851	79933415	RP11-345M22.1	16	79710005	79841819	TRUE	188040	79810985	79811673	NHEK	1	1
16	79931719	188342	79930851	79933415	RP11-345M22.1	16	79710005	79841819	TRUE	188041	79811674	79811867	NHEK	1	1
16	79931719	188342	79930851	79933415	RP11-345M22.1	16	79710005	79841819	TRUE	188042	79811868	79812566	IMR90	1	1
16	79931719	188342	79930851	79933415	RP11-345M22.1	16	79710005	79841819	TRUE	188046	79813284	79814475	GM12878	2	2
16	79931719	188342	79930851	79933415	RP11-345M22.1	16	79710005	79841819	TRUE	188046	79813284	79814475	K562	1	1
16	79931719	188342	79930851	79933415	RP11-345M22.1	16	79710005	79841819	TRUE	188048	79814566	79815230	K562	1	1
16	79931719	188342	79930851	79933415	RP11-345M22.1	16	79710005	79841819	TRUE	188050	79815323	79815749	K562	1	1
16	79931719	188342	79930851	79933415	RP11-345M22.1	16	79710005	79841819	TRUE	188057	79817012	79817159	GM12878	1	1
16	79931719	188342	79930851	79933415	RP11-345M22.1	16	79710005	79841819	TRUE	188057	79817012	79817159	K562	1	1
16	79931719	188342	79930851	79933415	RP11-345M22.1	16	79710005	79841819	TRUE	188065	79817938	79819264	NHEK	1	1
16	79931719	188342	79930851	79933415	RP11-345M22.1	16	79710005	79841819	TRUE	188067	79819508	79820017	GM12878	1	1
16	79931719	188342	79930851	79933415	RP11-345M22.1	16	79710005	79841819	TRUE	188068	79820018	79821125	NHEK	1	1
16	79931719	188342	79930851	79933415	RP11-345M22.1	16	79710005	79841819	TRUE	188075	79825020	79825145	HMEC	1	1
16	79931719	188342	79930851	79933415	RP11-345M22.1	16	79710005	79841819	TRUE	188077	79825185	79825739	K562	1	1
16	79931719	188342	79930851	79933415	RP11-345M22.1	16	79710005	79841819	TRUE	188078	79825740	79825946	K562	1	1
16	79931719	188342	79930851	79933415	RP11-345M22.1	16	79710005	79841819	TRUE	188079	79825947	79827052	GM12878	1	1
16	79931719	188342	79930851	79933415	RP11-345M22.1	16	79710005	79841819	TRUE	188084	79828423	79829153	K562	1	1
16	79931719	188342	79930851	79933415	RP11-345M22.1	16	79710005	79841819	TRUE	188084	79828423	79829153	NHEK	1	1
16	79931719	188342	79930851	79933415	RP11-345M22.1	16	79710005	79841819	TRUE	188086	79829378	79830106	GM12878	1	1
16	79931719	188342	79930851	79933415	RP11-345M22.1	16	79710005	79841819	TRUE	188090	79831082	79832004	HUVEC	1	1
16	79931719	188342	79930851	79933415	RP11-345M22.1	16	79710005	79841819	TRUE	188098	79834065	79835069	GM12878	1	1
16	79931719	188342	79930851	79933415	RP11-345M22.1	16	79710005	79841819	TRUE	188100	79835313	79835775	GM12878	1	1
16	79931719	188342	79930851	79933415	RP11-345M22.1	16	79710005	79841819	TRUE	188105	79836268	79836907	KBM7	1	1
16	79931719	188342	79930851	79933415	RP11-345M22.1	16	79710005	79841819	TRUE	188109	79838014	79839447	K562	1	1
16	79931719	188342	79930851	79933415	RP11-345M22.1	16	79710005	79841819	TRUE	188115	79840461	79841647	K562	1	2
16	79931719	188342	79930851	79933415	RP11-345M22.1	16	79710005	79841819	TRUE	188115	79840461	79841647	NHEK	1	1

## Sheet: Table S6
Table S6. rs7188445 derived eQTLs with spatial support as determined by CoDeS3D
SNP	SNP_Chromosome	SNP_Locus	Gene_Name	Gene_Chromosome	Gene_Start	Gene_End	Tissue	p-value	Adj_p-value	Effect_Size	Cell_Lines	Cell_Lines_HiC_scores	HiC_Contact_Score	GTEx_cis_p_Threshold	cis_SNP-gene_interaction	SNP-gene_Distance	Expression_Level_In_eQTL_Tissue	Max_Expressed_Tissue	Maximum_Expression_Level	Min_Expressed_Tissue	Min_Expression_Level
rs7188445	16	79734986	RP11-345M22.2	16	79750622	79804460	Adipose_Subcutaneous	8.79275e-21	8.07321e-17	-0.590581	GM12878_Rao2014, HMEC_Rao2014, HUVEC_Rao2014, IMR90_Rao2014, K562_Rao2014, KBM7_Rao2014, NHEK_Rao2014, IMR90_Jin2013, IMR90_Dixon2012, Neuronal_progenitor_Dixon2015, Spinal_cord_astrocyte_ENCODE2012, Brain_astrocyte_ENCODE2012, Brain_microvascular_endothelial_cell_ENCODE2012, hESC_Dixon2012, hESC_Jin2013, Cortical_plate_neurons_Won2016, Germinal_zone_neurons_Won2016	1.78, 1.50, 2.33, 1.71, 4.50, 2.00, 4.33, 2.17, 4.50, 3.50, 1.00, 3.50, 0.50, 4.50, 9.00, 5.67, 5.33	57.8302	NA	TRUE	15636	0.09109	Skin_Sun_Exposed_Lower_leg	0.3997	Cells_EBV-transformed_lymphocytes	0
rs7188445	16	79734986	RP11-345M22.2	16	79750622	79804460	Adipose_Visceral_Omentum	2.68525e-14	7.39651e-11	-0.494738	GM12878_Rao2014, HMEC_Rao2014, HUVEC_Rao2014, IMR90_Rao2014, K562_Rao2014, KBM7_Rao2014, NHEK_Rao2014, IMR90_Jin2013, IMR90_Dixon2012, Neuronal_progenitor_Dixon2015, Spinal_cord_astrocyte_ENCODE2012, Brain_astrocyte_ENCODE2012, Brain_microvascular_endothelial_cell_ENCODE2012, hESC_Dixon2012, hESC_Jin2013, Cortical_plate_neurons_Won2016, Germinal_zone_neurons_Won2016	1.78, 1.50, 2.33, 1.71, 4.50, 2.00, 4.33, 2.17, 4.50, 3.50, 1.00, 3.50, 0.50, 4.50, 9.00, 5.67, 5.33	57.8302	NA	TRUE	15636	0.07504	Skin_Sun_Exposed_Lower_leg	0.3997	Cells_EBV-transformed_lymphocytes	0
rs7188445	16	79734986	RP11-345M22.2	16	79750622	79804460	Adrenal_Gland	3.44516e-16	1.5446e-12	-0.713402	GM12878_Rao2014, HMEC_Rao2014, HUVEC_Rao2014, IMR90_Rao2014, K562_Rao2014, KBM7_Rao2014, NHEK_Rao2014, IMR90_Jin2013, IMR90_Dixon2012, Neuronal_progenitor_Dixon2015, Spinal_cord_astrocyte_ENCODE2012, Brain_astrocyte_ENCODE2012, Brain_microvascular_endothelial_cell_ENCODE2012, hESC_Dixon2012, hESC_Jin2013, Cortical_plate_neurons_Won2016, Germinal_zone_neurons_Won2016	1.78, 1.50, 2.33, 1.71, 4.50, 2.00, 4.33, 2.17, 4.50, 3.50, 1.00, 3.50, 0.50, 4.50, 9.00, 5.67, 5.33	57.8302	NA	TRUE	15636	0.2847	Skin_Sun_Exposed_Lower_leg	0.3997	Cells_EBV-transformed_lymphocytes	0
rs7188445	16	79734986	RP11-345M22.2	16	79750622	79804460	Artery_Aorta	2.61402e-13	6.00027e-10	-0.518141	GM12878_Rao2014, HMEC_Rao2014, HUVEC_Rao2014, IMR90_Rao2014, K562_Rao2014, KBM7_Rao2014, NHEK_Rao2014, IMR90_Jin2013, IMR90_Dixon2012, Neuronal_progenitor_Dixon2015, Spinal_cord_astrocyte_ENCODE2012, Brain_astrocyte_ENCODE2012, Brain_microvascular_endothelial_cell_ENCODE2012, hESC_Dixon2012, hESC_Jin2013, Cortical_plate_neurons_Won2016, Germinal_zone_neurons_Won2016	1.78, 1.50, 2.33, 1.71, 4.50, 2.00, 4.33, 2.17, 4.50, 3.50, 1.00, 3.50, 0.50, 4.50, 9.00, 5.67, 5.33	57.8302	NA	TRUE	15636	0.1172	Skin_Sun_Exposed_Lower_leg	0.3997	Cells_EBV-transformed_lymphocytes	0
rs7188445	16	79734986	RP11-345M22.2	16	79750622	79804460	Artery_Coronary	7.61264e-06	0.0072307	-0.371927	GM12878_Rao2014, HMEC_Rao2014, HUVEC_Rao2014, IMR90_Rao2014, K562_Rao2014, KBM7_Rao2014, NHEK_Rao2014, IMR90_Jin2013, IMR90_Dixon2012, Neuronal_progenitor_Dixon2015, Spinal_cord_astrocyte_ENCODE2012, Brain_astrocyte_ENCODE2012, Brain_microvascular_endothelial_cell_ENCODE2012, hESC_Dixon2012, hESC_Jin2013, Cortical_plate_neurons_Won2016, Germinal_zone_neurons_Won2016	1.78, 1.50, 2.33, 1.71, 4.50, 2.00, 4.33, 2.17, 4.50, 3.50, 1.00, 3.50, 0.50, 4.50, 9.00, 5.67, 5.33	57.8302	NA	TRUE	15636	0.1048	Skin_Sun_Exposed_Lower_leg	0.3997	Cells_EBV-transformed_lymphocytes	0
rs7188445	16	79734986	RP11-345M22.2	16	79750622	79804460	Artery_Tibial	3.39908e-20	2.34069e-16	-0.530993	GM12878_Rao2014, HMEC_Rao2014, HUVEC_Rao2014, IMR90_Rao2014, K562_Rao2014, KBM7_Rao2014, NHEK_Rao2014, IMR90_Jin2013, IMR90_Dixon2012, Neuronal_progenitor_Dixon2015, Spinal_cord_astrocyte_ENCODE2012, Brain_astrocyte_ENCODE2012, Brain_microvascular_endothelial_cell_ENCODE2012, hESC_Dixon2012, hESC_Jin2013, Cortical_plate_neurons_Won2016, Germinal_zone_neurons_Won2016	1.78, 1.50, 2.33, 1.71, 4.50, 2.00, 4.33, 2.17, 4.50, 3.50, 1.00, 3.50, 0.50, 4.50, 9.00, 5.67, 5.33	57.8302	NA	TRUE	15636	0.1254	Skin_Sun_Exposed_Lower_leg	0.3997	Cells_EBV-transformed_lymphocytes	0
rs7188445	16	79734986	RP11-345M22.2	16	79750622	79804460	Brain_Cortex	4.43415e-08	5.55175e-05	-0.609617	GM12878_Rao2014, HMEC_Rao2014, HUVEC_Rao2014, IMR90_Rao2014, K562_Rao2014, KBM7_Rao2014, NHEK_Rao2014, IMR90_Jin2013, IMR90_Dixon2012, Neuronal_progenitor_Dixon2015, Spinal_cord_astrocyte_ENCODE2012, Brain_astrocyte_ENCODE2012, Brain_microvascular_endothelial_cell_ENCODE2012, hESC_Dixon2012, hESC_Jin2013, Cortical_plate_neurons_Won2016, Germinal_zone_neurons_Won2016	1.78, 1.50, 2.33, 1.71, 4.50, 2.00, 4.33, 2.17, 4.50, 3.50, 1.00, 3.50, 0.50, 4.50, 9.00, 5.67, 5.33	57.8302	NA	TRUE	15636	0.02284	Skin_Sun_Exposed_Lower_leg	0.3997	Cells_EBV-transformed_lymphocytes	0
rs7188445	16	79734986	RP11-345M22.2	16	79750622	79804460	Brain_Frontal_Cortex_BA9	8.00494e-08	9.58679e-05	-0.63179	GM12878_Rao2014, HMEC_Rao2014, HUVEC_Rao2014, IMR90_Rao2014, K562_Rao2014, KBM7_Rao2014, NHEK_Rao2014, IMR90_Jin2013, IMR90_Dixon2012, Neuronal_progenitor_Dixon2015, Spinal_cord_astrocyte_ENCODE2012, Brain_astrocyte_ENCODE2012, Brain_microvascular_endothelial_cell_ENCODE2012, hESC_Dixon2012, hESC_Jin2013, Cortical_plate_neurons_Won2016, Germinal_zone_neurons_Won2016	1.78, 1.50, 2.33, 1.71, 4.50, 2.00, 4.33, 2.17, 4.50, 3.50, 1.00, 3.50, 0.50, 4.50, 9.00, 5.67, 5.33	57.8302	NA	TRUE	15636	0.01949	Skin_Sun_Exposed_Lower_leg	0.3997	Cells_EBV-transformed_lymphocytes	0
rs7188445	16	79734986	RP11-345M22.2	16	79750622	79804460	Brain_Hypothalamus	2.5001e-06	0.00255057	-0.532367	GM12878_Rao2014, HMEC_Rao2014, HUVEC_Rao2014, IMR90_Rao2014, K562_Rao2014, KBM7_Rao2014, NHEK_Rao2014, IMR90_Jin2013, IMR90_Dixon2012, Neuronal_progenitor_Dixon2015, Spinal_cord_astrocyte_ENCODE2012, Brain_astrocyte_ENCODE2012, Brain_microvascular_endothelial_cell_ENCODE2012, hESC_Dixon2012, hESC_Jin2013, Cortical_plate_neurons_Won2016, Germinal_zone_neurons_Won2016	1.78, 1.50, 2.33, 1.71, 4.50, 2.00, 4.33, 2.17, 4.50, 3.50, 1.00, 3.50, 0.50, 4.50, 9.00, 5.67, 5.33	57.8302	NA	TRUE	15636	0.02904	Skin_Sun_Exposed_Lower_leg	0.3997	Cells_EBV-transformed_lymphocytes	0
rs7188445	16	79734986	RP11-345M22.2	16	79750622	79804460	Breast_Mammary_Tissue	1.80849e-10	3.321e-07	-0.448419	GM12878_Rao2014, HMEC_Rao2014, HUVEC_Rao2014, IMR90_Rao2014, K562_Rao2014, KBM7_Rao2014, NHEK_Rao2014, IMR90_Jin2013, IMR90_Dixon2012, Neuronal_progenitor_Dixon2015, Spinal_cord_astrocyte_ENCODE2012, Brain_astrocyte_ENCODE2012, Brain_microvascular_endothelial_cell_ENCODE2012, hESC_Dixon2012, hESC_Jin2013, Cortical_plate_neurons_Won2016, Germinal_zone_neurons_Won2016	1.78, 1.50, 2.33, 1.71, 4.50, 2.00, 4.33, 2.17, 4.50, 3.50, 1.00, 3.50, 0.50, 4.50, 9.00, 5.67, 5.33	57.8302	NA	TRUE	15636	0.132	Skin_Sun_Exposed_Lower_leg	0.3997	Cells_EBV-transformed_lymphocytes	0
rs7188445	16	79734986	RP11-345M22.2	16	79750622	79804460	Colon_Sigmoid	3.22822e-08	4.23434e-05	-0.504285	GM12878_Rao2014, HMEC_Rao2014, HUVEC_Rao2014, IMR90_Rao2014, K562_Rao2014, KBM7_Rao2014, NHEK_Rao2014, IMR90_Jin2013, IMR90_Dixon2012, Neuronal_progenitor_Dixon2015, Spinal_cord_astrocyte_ENCODE2012, Brain_astrocyte_ENCODE2012, Brain_microvascular_endothelial_cell_ENCODE2012, hESC_Dixon2012, hESC_Jin2013, Cortical_plate_neurons_Won2016, Germinal_zone_neurons_Won2016	1.78, 1.50, 2.33, 1.71, 4.50, 2.00, 4.33, 2.17, 4.50, 3.50, 1.00, 3.50, 0.50, 4.50, 9.00, 5.67, 5.33	57.8302	NA	TRUE	15636	0.09231	Skin_Sun_Exposed_Lower_leg	0.3997	Cells_EBV-transformed_lymphocytes	0
rs7188445	16	79734986	RP11-345M22.2	16	79750622	79804460	Esophagus_Gastroesophageal_Junction	1.34427e-12	2.84829e-09	-0.574673	GM12878_Rao2014, HMEC_Rao2014, HUVEC_Rao2014, IMR90_Rao2014, K562_Rao2014, KBM7_Rao2014, NHEK_Rao2014, IMR90_Jin2013, IMR90_Dixon2012, Neuronal_progenitor_Dixon2015, Spinal_cord_astrocyte_ENCODE2012, Brain_astrocyte_ENCODE2012, Brain_microvascular_endothelial_cell_ENCODE2012, hESC_Dixon2012, hESC_Jin2013, Cortical_plate_neurons_Won2016, Germinal_zone_neurons_Won2016	1.78, 1.50, 2.33, 1.71, 4.50, 2.00, 4.33, 2.17, 4.50, 3.50, 1.00, 3.50, 0.50, 4.50, 9.00, 5.67, 5.33	57.8302	NA	TRUE	15636	0.07576	Skin_Sun_Exposed_Lower_leg	0.3997	Cells_EBV-transformed_lymphocytes	0
rs7188445	16	79734986	RP11-345M22.2	16	79750622	79804460	Esophagus_Mucosa	1.44638e-13	3.62187e-10	-0.498435	GM12878_Rao2014, HMEC_Rao2014, HUVEC_Rao2014, IMR90_Rao2014, K562_Rao2014, KBM7_Rao2014, NHEK_Rao2014, IMR90_Jin2013, IMR90_Dixon2012, Neuronal_progenitor_Dixon2015, Spinal_cord_astrocyte_ENCODE2012, Brain_astrocyte_ENCODE2012, Brain_microvascular_endothelial_cell_ENCODE2012, hESC_Dixon2012, hESC_Jin2013, Cortical_plate_neurons_Won2016, Germinal_zone_neurons_Won2016	1.78, 1.50, 2.33, 1.71, 4.50, 2.00, 4.33, 2.17, 4.50, 3.50, 1.00, 3.50, 0.50, 4.50, 9.00, 5.67, 5.33	57.8302	NA	TRUE	15636	0.1195	Skin_Sun_Exposed_Lower_leg	0.3997	Cells_EBV-transformed_lymphocytes	0
rs7188445	16	79734986	RP11-345M22.2	16	79750622	79804460	Esophagus_Muscularis	1.399e-11	2.75253e-08	-0.425398	GM12878_Rao2014, HMEC_Rao2014, HUVEC_Rao2014, IMR90_Rao2014, K562_Rao2014, KBM7_Rao2014, NHEK_Rao2014, IMR90_Jin2013, IMR90_Dixon2012, Neuronal_progenitor_Dixon2015, Spinal_cord_astrocyte_ENCODE2012, Brain_astrocyte_ENCODE2012, Brain_microvascular_endothelial_cell_ENCODE2012, hESC_Dixon2012, hESC_Jin2013, Cortical_plate_neurons_Won2016, Germinal_zone_neurons_Won2016	1.78, 1.50, 2.33, 1.71, 4.50, 2.00, 4.33, 2.17, 4.50, 3.50, 1.00, 3.50, 0.50, 4.50, 9.00, 5.67, 5.33	57.8302	NA	TRUE	15636	0.05057	Skin_Sun_Exposed_Lower_leg	0.3997	Cells_EBV-transformed_lymphocytes	0
rs7188445	16	79734986	RP11-345M22.2	16	79750622	79804460	Heart_Atrial_Appendage	2.72561e-10	4.69231e-07	-0.494211	GM12878_Rao2014, HMEC_Rao2014, HUVEC_Rao2014, IMR90_Rao2014, K562_Rao2014, KBM7_Rao2014, NHEK_Rao2014, IMR90_Jin2013, IMR90_Dixon2012, Neuronal_progenitor_Dixon2015, Spinal_cord_astrocyte_ENCODE2012, Brain_astrocyte_ENCODE2012, Brain_microvascular_endothelial_cell_ENCODE2012, hESC_Dixon2012, hESC_Jin2013, Cortical_plate_neurons_Won2016, Germinal_zone_neurons_Won2016	1.78, 1.50, 2.33, 1.71, 4.50, 2.00, 4.33, 2.17, 4.50, 3.50, 1.00, 3.50, 0.50, 4.50, 9.00, 5.67, 5.33	57.8302	NA	TRUE	15636	0.04419	Skin_Sun_Exposed_Lower_leg	0.3997	Cells_EBV-transformed_lymphocytes	0
rs7188445	16	79734986	RP11-345M22.2	16	79750622	79804460	Liver	5.02443e-07	0.000576658	-0.503439	GM12878_Rao2014, HMEC_Rao2014, HUVEC_Rao2014, IMR90_Rao2014, K562_Rao2014, KBM7_Rao2014, NHEK_Rao2014, IMR90_Jin2013, IMR90_Dixon2012, Neuronal_progenitor_Dixon2015, Spinal_cord_astrocyte_ENCODE2012, Brain_astrocyte_ENCODE2012, Brain_microvascular_endothelial_cell_ENCODE2012, hESC_Dixon2012, hESC_Jin2013, Cortical_plate_neurons_Won2016, Germinal_zone_neurons_Won2016	1.78, 1.50, 2.33, 1.71, 4.50, 2.00, 4.33, 2.17, 4.50, 3.50, 1.00, 3.50, 0.50, 4.50, 9.00, 5.67, 5.33	57.8302	NA	TRUE	15636	0.06871	Skin_Sun_Exposed_Lower_leg	0.3997	Cells_EBV-transformed_lymphocytes	0
rs7188445	16	79734986	RP11-345M22.2	16	79750622	79804460	Lung	3.92528e-16	1.5446e-12	-0.484441	GM12878_Rao2014, HMEC_Rao2014, HUVEC_Rao2014, IMR90_Rao2014, K562_Rao2014, KBM7_Rao2014, NHEK_Rao2014, IMR90_Jin2013, IMR90_Dixon2012, Neuronal_progenitor_Dixon2015, Spinal_cord_astrocyte_ENCODE2012, Brain_astrocyte_ENCODE2012, Brain_microvascular_endothelial_cell_ENCODE2012, hESC_Dixon2012, hESC_Jin2013, Cortical_plate_neurons_Won2016, Germinal_zone_neurons_Won2016	1.78, 1.50, 2.33, 1.71, 4.50, 2.00, 4.33, 2.17, 4.50, 3.50, 1.00, 3.50, 0.50, 4.50, 9.00, 5.67, 5.33	57.8302	NA	TRUE	15636	0.07467	Skin_Sun_Exposed_Lower_leg	0.3997	Cells_EBV-transformed_lymphocytes	0
rs7188445	16	79734986	RP11-345M22.2	16	79750622	79804460	Minor_Salivary_Gland	1.49207e-05	0.0135797	-0.602992	GM12878_Rao2014, HMEC_Rao2014, HUVEC_Rao2014, IMR90_Rao2014, K562_Rao2014, KBM7_Rao2014, NHEK_Rao2014, IMR90_Jin2013, IMR90_Dixon2012, Neuronal_progenitor_Dixon2015, Spinal_cord_astrocyte_ENCODE2012, Brain_astrocyte_ENCODE2012, Brain_microvascular_endothelial_cell_ENCODE2012, hESC_Dixon2012, hESC_Jin2013, Cortical_plate_neurons_Won2016, Germinal_zone_neurons_Won2016	1.78, 1.50, 2.33, 1.71, 4.50, 2.00, 4.33, 2.17, 4.50, 3.50, 1.00, 3.50, 0.50, 4.50, 9.00, 5.67, 5.33	57.8302	NA	TRUE	15636	0.2082	Skin_Sun_Exposed_Lower_leg	0.3997	Cells_EBV-transformed_lymphocytes	0
rs7188445	16	79734986	RP11-345M22.2	16	79750622	79804460	Nerve_Tibial	2.03198e-15	6.21899e-12	-0.399808	GM12878_Rao2014, HMEC_Rao2014, HUVEC_Rao2014, IMR90_Rao2014, K562_Rao2014, KBM7_Rao2014, NHEK_Rao2014, IMR90_Jin2013, IMR90_Dixon2012, Neuronal_progenitor_Dixon2015, Spinal_cord_astrocyte_ENCODE2012, Brain_astrocyte_ENCODE2012, Brain_microvascular_endothelial_cell_ENCODE2012, hESC_Dixon2012, hESC_Jin2013, Cortical_plate_neurons_Won2016, Germinal_zone_neurons_Won2016	1.78, 1.50, 2.33, 1.71, 4.50, 2.00, 4.33, 2.17, 4.50, 3.50, 1.00, 3.50, 0.50, 4.50, 9.00, 5.67, 5.33	57.8302	NA	TRUE	15636	0.3039	Skin_Sun_Exposed_Lower_leg	0.3997	Cells_EBV-transformed_lymphocytes	0
rs7188445	16	79734986	RP11-345M22.2	16	79750622	79804460	Ovary	2.68156e-08	3.69318e-05	-0.432516	GM12878_Rao2014, HMEC_Rao2014, HUVEC_Rao2014, IMR90_Rao2014, K562_Rao2014, KBM7_Rao2014, NHEK_Rao2014, IMR90_Jin2013, IMR90_Dixon2012, Neuronal_progenitor_Dixon2015, Spinal_cord_astrocyte_ENCODE2012, Brain_astrocyte_ENCODE2012, Brain_microvascular_endothelial_cell_ENCODE2012, hESC_Dixon2012, hESC_Jin2013, Cortical_plate_neurons_Won2016, Germinal_zone_neurons_Won2016	1.78, 1.50, 2.33, 1.71, 4.50, 2.00, 4.33, 2.17, 4.50, 3.50, 1.00, 3.50, 0.50, 4.50, 9.00, 5.67, 5.33	57.8302	NA	TRUE	15636	0.3635	Skin_Sun_Exposed_Lower_leg	0.3997	Cells_EBV-transformed_lymphocytes	0
rs7188445	16	79734986	RP11-345M22.2	16	79750622	79804460	Pancreas	1.54712e-06	0.00163906	-0.446551	GM12878_Rao2014, HMEC_Rao2014, HUVEC_Rao2014, IMR90_Rao2014, K562_Rao2014, KBM7_Rao2014, NHEK_Rao2014, IMR90_Jin2013, IMR90_Dixon2012, Neuronal_progenitor_Dixon2015, Spinal_cord_astrocyte_ENCODE2012, Brain_astrocyte_ENCODE2012, Brain_microvascular_endothelial_cell_ENCODE2012, hESC_Dixon2012, hESC_Jin2013, Cortical_plate_neurons_Won2016, Germinal_zone_neurons_Won2016	1.78, 1.50, 2.33, 1.71, 4.50, 2.00, 4.33, 2.17, 4.50, 3.50, 1.00, 3.50, 0.50, 4.50, 9.00, 5.67, 5.33	57.8302	NA	TRUE	15636	0.03569	Skin_Sun_Exposed_Lower_leg	0.3997	Cells_EBV-transformed_lymphocytes	0
rs7188445	16	79734986	RP11-345M22.2	16	79750622	79804460	Pituitary	1.18787e-06	0.0013088	-0.453506	GM12878_Rao2014, HMEC_Rao2014, HUVEC_Rao2014, IMR90_Rao2014, K562_Rao2014, KBM7_Rao2014, NHEK_Rao2014, IMR90_Jin2013, IMR90_Dixon2012, Neuronal_progenitor_Dixon2015, Spinal_cord_astrocyte_ENCODE2012, Brain_astrocyte_ENCODE2012, Brain_microvascular_endothelial_cell_ENCODE2012, hESC_Dixon2012, hESC_Jin2013, Cortical_plate_neurons_Won2016, Germinal_zone_neurons_Won2016	1.78, 1.50, 2.33, 1.71, 4.50, 2.00, 4.33, 2.17, 4.50, 3.50, 1.00, 3.50, 0.50, 4.50, 9.00, 5.67, 5.33	57.8302	NA	TRUE	15636	0.08392	Skin_Sun_Exposed_Lower_leg	0.3997	Cells_EBV-transformed_lymphocytes	0
rs7188445	16	79734986	RP11-345M22.2	16	79750622	79804460	Prostate	1.5283e-05	0.0135797	-0.480633	GM12878_Rao2014, HMEC_Rao2014, HUVEC_Rao2014, IMR90_Rao2014, K562_Rao2014, KBM7_Rao2014, NHEK_Rao2014, IMR90_Jin2013, IMR90_Dixon2012, Neuronal_progenitor_Dixon2015, Spinal_cord_astrocyte_ENCODE2012, Brain_astrocyte_ENCODE2012, Brain_microvascular_endothelial_cell_ENCODE2012, hESC_Dixon2012, hESC_Jin2013, Cortical_plate_neurons_Won2016, Germinal_zone_neurons_Won2016	1.78, 1.50, 2.33, 1.71, 4.50, 2.00, 4.33, 2.17, 4.50, 3.50, 1.00, 3.50, 0.50, 4.50, 9.00, 5.67, 5.33	57.8302	NA	TRUE	15636	0.1761	Skin_Sun_Exposed_Lower_leg	0.3997	Cells_EBV-transformed_lymphocytes	0
rs7188445	16	79734986	RP11-345M22.2	16	79750622	79804460	Skin_Not_Sun_Exposed_Suprapubic	7.47206e-30	1.02909e-25	-0.655128	GM12878_Rao2014, HMEC_Rao2014, HUVEC_Rao2014, IMR90_Rao2014, K562_Rao2014, KBM7_Rao2014, NHEK_Rao2014, IMR90_Jin2013, IMR90_Dixon2012, Neuronal_progenitor_Dixon2015, Spinal_cord_astrocyte_ENCODE2012, Brain_astrocyte_ENCODE2012, Brain_microvascular_endothelial_cell_ENCODE2012, hESC_Dixon2012, hESC_Jin2013, Cortical_plate_neurons_Won2016, Germinal_zone_neurons_Won2016	1.78, 1.50, 2.33, 1.71, 4.50, 2.00, 4.33, 2.17, 4.50, 3.50, 1.00, 3.50, 0.50, 4.50, 9.00, 5.67, 5.33	57.8302	NA	TRUE	15636	0.3738	Skin_Sun_Exposed_Lower_leg	0.3997	Cells_EBV-transformed_lymphocytes	0
rs7188445	16	79734986	RP11-345M22.2	16	79750622	79804460	Skin_Sun_Exposed_Lower_leg	9.63506e-37	2.65398e-32	-0.643552	GM12878_Rao2014, HMEC_Rao2014, HUVEC_Rao2014, IMR90_Rao2014, K562_Rao2014, KBM7_Rao2014, NHEK_Rao2014, IMR90_Jin2013, IMR90_Dixon2012, Neuronal_progenitor_Dixon2015, Spinal_cord_astrocyte_ENCODE2012, Brain_astrocyte_ENCODE2012, Brain_microvascular_endothelial_cell_ENCODE2012, hESC_Dixon2012, hESC_Jin2013, Cortical_plate_neurons_Won2016, Germinal_zone_neurons_Won2016	1.78, 1.50, 2.33, 1.71, 4.50, 2.00, 4.33, 2.17, 4.50, 3.50, 1.00, 3.50, 0.50, 4.50, 9.00, 5.67, 5.33	57.8302	NA	TRUE	15636	0.3997	Skin_Sun_Exposed_Lower_leg	0.3997	Cells_EBV-transformed_lymphocytes	0
rs7188445	16	79734986	RP11-345M22.2	16	79750622	79804460	Small_Intestine_Terminal_Ileum	2.6797e-08	3.69318e-05	-0.593912	GM12878_Rao2014, HMEC_Rao2014, HUVEC_Rao2014, IMR90_Rao2014, K562_Rao2014, KBM7_Rao2014, NHEK_Rao2014, IMR90_Jin2013, IMR90_Dixon2012, Neuronal_progenitor_Dixon2015, Spinal_cord_astrocyte_ENCODE2012, Brain_astrocyte_ENCODE2012, Brain_microvascular_endothelial_cell_ENCODE2012, hESC_Dixon2012, hESC_Jin2013, Cortical_plate_neurons_Won2016, Germinal_zone_neurons_Won2016	1.78, 1.50, 2.33, 1.71, 4.50, 2.00, 4.33, 2.17, 4.50, 3.50, 1.00, 3.50, 0.50, 4.50, 9.00, 5.67, 5.33	57.8302	NA	TRUE	15636	0.1719	Skin_Sun_Exposed_Lower_leg	0.3997	Cells_EBV-transformed_lymphocytes	0
rs7188445	16	79734986	RP11-345M22.2	16	79750622	79804460	Spleen	1.71388e-09	2.62271e-06	-0.622227	GM12878_Rao2014, HMEC_Rao2014, HUVEC_Rao2014, IMR90_Rao2014, K562_Rao2014, KBM7_Rao2014, NHEK_Rao2014, IMR90_Jin2013, IMR90_Dixon2012, Neuronal_progenitor_Dixon2015, Spinal_cord_astrocyte_ENCODE2012, Brain_astrocyte_ENCODE2012, Brain_microvascular_endothelial_cell_ENCODE2012, hESC_Dixon2012, hESC_Jin2013, Cortical_plate_neurons_Won2016, Germinal_zone_neurons_Won2016	1.78, 1.50, 2.33, 1.71, 4.50, 2.00, 4.33, 2.17, 4.50, 3.50, 1.00, 3.50, 0.50, 4.50, 9.00, 5.67, 5.33	57.8302	NA	TRUE	15636	0.06309	Skin_Sun_Exposed_Lower_leg	0.3997	Cells_EBV-transformed_lymphocytes	0
rs7188445	16	79734986	RP11-345M22.2	16	79750622	79804460	Stomach	9.95608e-10	1.61318e-06	-0.514069	GM12878_Rao2014, HMEC_Rao2014, HUVEC_Rao2014, IMR90_Rao2014, K562_Rao2014, KBM7_Rao2014, NHEK_Rao2014, IMR90_Jin2013, IMR90_Dixon2012, Neuronal_progenitor_Dixon2015, Spinal_cord_astrocyte_ENCODE2012, Brain_astrocyte_ENCODE2012, Brain_microvascular_endothelial_cell_ENCODE2012, hESC_Dixon2012, hESC_Jin2013, Cortical_plate_neurons_Won2016, Germinal_zone_neurons_Won2016	1.78, 1.50, 2.33, 1.71, 4.50, 2.00, 4.33, 2.17, 4.50, 3.50, 1.00, 3.50, 0.50, 4.50, 9.00, 5.67, 5.33	57.8302	NA	TRUE	15636	0.07068	Skin_Sun_Exposed_Lower_leg	0.3997	Cells_EBV-transformed_lymphocytes	0
rs7188445	16	79734986	RP11-345M22.2	16	79750622	79804460	Testis	1.57011e-17	8.64974e-14	-0.747365	GM12878_Rao2014, HMEC_Rao2014, HUVEC_Rao2014, IMR90_Rao2014, K562_Rao2014, KBM7_Rao2014, NHEK_Rao2014, IMR90_Jin2013, IMR90_Dixon2012, Neuronal_progenitor_Dixon2015, Spinal_cord_astrocyte_ENCODE2012, Brain_astrocyte_ENCODE2012, Brain_microvascular_endothelial_cell_ENCODE2012, hESC_Dixon2012, hESC_Jin2013, Cortical_plate_neurons_Won2016, Germinal_zone_neurons_Won2016	1.78, 1.50, 2.33, 1.71, 4.50, 2.00, 4.33, 2.17, 4.50, 3.50, 1.00, 3.50, 0.50, 4.50, 9.00, 5.67, 5.33	57.8302	NA	TRUE	15636	0.3788	Skin_Sun_Exposed_Lower_leg	0.3997	Cells_EBV-transformed_lymphocytes	0
rs7188445	16	79734986	RP11-345M22.2	16	79750622	79804460	Thyroid	6.55001e-16	2.25525e-12	-0.445811	GM12878_Rao2014, HMEC_Rao2014, HUVEC_Rao2014, IMR90_Rao2014, K562_Rao2014, KBM7_Rao2014, NHEK_Rao2014, IMR90_Jin2013, IMR90_Dixon2012, Neuronal_progenitor_Dixon2015, Spinal_cord_astrocyte_ENCODE2012, Brain_astrocyte_ENCODE2012, Brain_microvascular_endothelial_cell_ENCODE2012, hESC_Dixon2012, hESC_Jin2013, Cortical_plate_neurons_Won2016, Germinal_zone_neurons_Won2016	1.78, 1.50, 2.33, 1.71, 4.50, 2.00, 4.33, 2.17, 4.50, 3.50, 1.00, 3.50, 0.50, 4.50, 9.00, 5.67, 5.33	57.8302	NA	TRUE	15636	0.2771	Skin_Sun_Exposed_Lower_leg	0.3997	Cells_EBV-transformed_lymphocytes	0
rs7188445	16	79734986	RP11-345M22.2	16	79750622	79804460	Vagina	4.00872e-06	0.00394357	-0.555092	GM12878_Rao2014, HMEC_Rao2014, HUVEC_Rao2014, IMR90_Rao2014, K562_Rao2014, KBM7_Rao2014, NHEK_Rao2014, IMR90_Jin2013, IMR90_Dixon2012, Neuronal_progenitor_Dixon2015, Spinal_cord_astrocyte_ENCODE2012, Brain_astrocyte_ENCODE2012, Brain_microvascular_endothelial_cell_ENCODE2012, hESC_Dixon2012, hESC_Jin2013, Cortical_plate_neurons_Won2016, Germinal_zone_neurons_Won2016	1.78, 1.50, 2.33, 1.71, 4.50, 2.00, 4.33, 2.17, 4.50, 3.50, 1.00, 3.50, 0.50, 4.50, 9.00, 5.67, 5.33	57.8302	NA	TRUE	15636	0.1809	Skin_Sun_Exposed_Lower_leg	0.3997	Cells_EBV-transformed_lymphocytes	0
rs7188445	16	79734986	RP11-345M22.1	16	79710005	79841819	Testis	2.43496e-05	0.0209597	0.263676	GM12878_Rao2014, HMEC_Rao2014, HUVEC_Rao2014, IMR90_Rao2014, K562_Rao2014, KBM7_Rao2014, NHEK_Rao2014, IMR90_Jin2013, IMR90_Dixon2012, Neuronal_progenitor_Dixon2015, Spinal_cord_astrocyte_ENCODE2012, Brain_astrocyte_ENCODE2012, Brain_vascular_pericyte_ENCODE2012, Brain_microvascular_endothelial_cell_ENCODE2012, SK-N-MC_ENCODE2012, hESC_Dixon2012, hESC_Jin2013, Cortical_plate_neurons_Won2016, Germ…	4.22, 3.67, 7.33, 4.86, 11.67, 5.40, 13.33, 5.17, 10.50, 9.00, 4.00, 9.50, 4.00, 5.00, 2.50, 14.50, 29.00, 13.00, 12.33	168.975	NA	TRUE	0	1.661	Testis	1.661	Brain_Cerebellar_Hemisphere	0
rs7188445	16	79734986	SLC5A8	12	101549271	101604185	Ovary	5.00098e-05	0.041743	-0.320436	hESC_Dixon2012, hESC_Jin2013	0.50, 1.00	1.5	NA	FALSE	NA	0.3905	Thyroid	9.855	Adipose_Subcutaneous	0
rs7188445	16	79734986	TNKS	8	9414031	9639856	Heart_Left_Ventricle	5.50291e-05	0.0445816	-0.130375	KBM7_Rao2014, Neuronal_progenitor_Dixon2015	0.20, 0.50	0.7	NA	FALSE	NA	2.061	Brain_Cerebellar_Hemisphere	10.82	Whole_Blood	1.161

## Sheet: Table S7
Table S7. Spatial connections of SUA1 variants in 3' MAFTRR with MAF
SNP	SNP_Chromosome	SNP_Locus	Gene_Name	Tissue	p-value	Adj_p-value	Effect_Size	Cell_Lines
rs3813579	16	79749275	MAF	Thyroid	0.00480267	0.219301	-0.150808	K562
rs3813579	16	79749275	MAF	Heart_Atrial_Appendage	0.00712522	0.28346	0.133564	K562
rs17689625	16	79748961	MAF	Heart_Atrial_Appendage	0.00897657	0.327852	0.136481	K562
rs17767742	16	79749004	MAF	Heart_Atrial_Appendage	0.00976972	0.342432	0.134115	K562
rs17689625	16	79748961	MAF	Liver	0.00982206	0.342831	-0.160451	K562
rs3813582	16	79749352	MAF	Heart_Atrial_Appendage	0.00987792	0.342831	0.131508	K562
rs17767742	16	79749004	MAF	Liver	0.0160868	0.436135	-0.148155	K562
rs17767742	16	79749004	MAF	Vagina	0.0237315	0.521863	0.201872	K562
rs3813582	16	79749352	MAF	Vagina	0.0237315	0.521863	0.201872	K562
rs3813582	16	79749352	MAF	Liver	0.0254845	0.525891	-0.135743	K562
rs17767742	16	79749004	MAF	Thyroid	0.0279254	0.546716	-0.122079	K562
rs3813582	16	79749352	MAF	Thyroid	0.034839	0.598494	-0.114716	K562
rs17689625	16	79748961	MAF	Thyroid	0.0365534	0.612187	-0.116393	K562
rs3813579	16	79749275	MAF	Pancreas	0.0412025	0.642883	0.114306	K562
rs3813579	16	79749275	MAF	Liver	0.0470203	0.675102	-0.109145	K562
rs17767742	16	79749004	MAF	Lung	0.0484033	0.681717	-0.0775536	K562
rs3813579	16	79749275	MAF	Lung	0.0516175	0.696757	-0.0685251	K562
rs17767742	16	79749004	MAF	Brain_Amygdala	0.0522513	0.702543	-0.223175	K562
rs17689625	16	79748961	MAF	Vagina	0.0525937	0.703157	0.178415	K562
rs3813582	16	79749352	MAF	Brain_Amygdala	0.0532912	0.706176	-0.220927	K562
rs3813582	16	79749352	MAF	Lung	0.0563038	0.713962	-0.0732183	K562
rs17689625	16	79748961	MAF	Lung	0.0612347	0.722625	-0.0738673	K562
rs3813579	16	79749275	MAF	Brain_Amygdala	0.0673848	0.740471	-0.202263	K562
rs17689625	16	79748961	MAF	Brain_Amygdala	0.0732261	0.760141	-0.210583	K562
rs17689625	16	79748961	MAF	Heart_Left_Ventricle	0.072906	0.760141	0.0821728	K562
rs17767742	16	79749004	MAF	Heart_Left_Ventricle	0.0782264	0.770988	0.0801242	K562
rs3813582	16	79749352	MAF	Pancreas	0.0782297	0.770988	0.106765	K562
rs3813582	16	79749352	MAF	Heart_Left_Ventricle	0.0889217	0.797268	0.0758296	K562
rs17767742	16	79749004	MAF	Pancreas	0.0900643	0.799269	0.104175	K562
rs17689625	16	79748961	MAF	Pancreas	0.105092	0.824938	0.0997881	K562
rs17767742	16	79749004	MAF	Brain_Putamen_basal_ganglia	0.179389	0.899038	-0.095736	K562
rs17767742	16	79749004	MAF	Whole_Blood	0.186175	0.901295	0.0374991	K562
rs3813582	16	79749352	MAF	Pituitary	0.191932	0.90151	-0.0608055	K562
rs3813582	16	79749352	MAF	Brain_Substantia_nigra	0.205651	0.902786	0.100326	K562
rs3813582	16	79749352	MAF	Brain_Putamen_basal_ganglia	0.212895	0.908477	-0.087113	K562
rs17767742	16	79749004	MAF	Pituitary	0.226056	0.910387	-0.0571839	K562
rs3813579	16	79749275	MAF	Brain_Nucleus_accumbens_basal_ganglia	0.228239	0.910387	0.102486	K562
rs3813582	16	79749352	MAF	Whole_Blood	0.238807	0.916848	0.0327957	K562
rs17689625	16	79748961	MAF	Pituitary	0.240163	0.917437	-0.0560972	K562
rs17689625	16	79748961	MAF	Cells_Transformed_fibroblasts	0.243631	0.919681	0.0484453	K562
rs17689625	16	79748961	MAF	Brain_Caudate_basal_ganglia	0.245763	0.921041	-0.0850963	K562
rs3813582	16	79749352	MAF	Cells_Transformed_fibroblasts	0.245887	0.921041	0.0475384	K562
rs17689625	16	79748961	MAF	Whole_Blood	0.251285	0.923094	0.0326339	K562
rs3813582	16	79749352	MAF	Colon_Sigmoid	0.256157	0.926265	0.0514183	K562
rs17689625	16	79748961	MAF	Brain_Putamen_basal_ganglia	0.272297	0.936607	-0.0790985	K562
rs17767742	16	79749004	MAF	Brain_Caudate_basal_ganglia	0.274112	0.937707	-0.0793494	K562
rs17689625	16	79748961	MAF	Colon_Sigmoid	0.276853	0.93967	0.0508563	K562
rs17767742	16	79749004	MAF	Cells_Transformed_fibroblasts	0.290998	0.944254	0.0436201	K562
rs17689625	16	79748961	MAF	Brain_Spinal_cord_cervical_c-1	0.308659	0.952605	0.092678	K562
rs3813582	16	79749352	MAF	Brain_Caudate_basal_ganglia	0.309883	0.953575	-0.0729019	K562
rs17689625	16	79748961	MAF	Adipose_Visceral_Omentum	0.325896	0.956017	0.0356249	K562
rs17767742	16	79749004	MAF	Colon_Sigmoid	0.330525	0.956017	0.0452666	K562
rs17767742	16	79749004	MAF	Adipose_Visceral_Omentum	0.325401	0.956017	0.0358338	K562
rs3813579	16	79749275	MAF	Brain_Spinal_cord_cervical_c-1	0.332301	0.956017	-0.0767552	K562
rs17767742	16	79749004	MAF	Brain_Spinal_cord_cervical_c-1	0.345068	0.956465	0.0843684	K562
rs3813582	16	79749352	MAF	Adipose_Visceral_Omentum	0.348774	0.956876	0.0336305	K562
rs17767742	16	79749004	MAF	Cells_EBV-transformed_lymphocytes	0.361096	0.957358	0.11951	K562
rs3813582	16	79749352	MAF	Adipose_Subcutaneous	0.357182	0.957358	-0.0294922	K562
rs3813582	16	79749352	MAF	Cells_EBV-transformed_lymphocytes	0.361096	0.957358	0.11951	K562
rs3813582	16	79749352	MAF	Brain_Spinal_cord_cervical_c-1	0.35963	0.957358	0.0804092	K562
rs17689625	16	79748961	MAF	Adipose_Subcutaneous	0.364533	0.958746	-0.0294267	K562
rs3813579	16	79749275	MAF	Spleen	0.371778	0.959679	-0.0628225	K562
rs3813579	16	79749275	MAF	Heart_Left_Ventricle	0.381248	0.964151	0.0375175	K562
rs3813579	16	79749275	MAF	Esophagus_Gastroesophageal_Junction	0.383237	0.964918	0.0433089	K562
rs3813579	16	79749275	MAF	Vagina	0.407667	0.965833	0.0749712	K562
rs17767742	16	79749004	MAF	Adipose_Subcutaneous	0.413921	0.96608	-0.0264403	K562
rs17767742	16	79749004	MAF	Brain_Substantia_nigra	0.431447	0.96608	0.0623873	K562
rs3813582	16	79749352	MAF	Brain_Hypothalamus	0.448391	0.96608	0.0645367	K562
rs17689625	16	79748961	MAF	Brain_Substantia_nigra	0.473258	0.96731	0.0587171	K562
rs3813582	16	79749352	MAF	Artery_Coronary	0.48181	0.96731	0.0399938	K562
rs3813582	16	79749352	MAF	Brain_Nucleus_accumbens_basal_ganglia	0.467791	0.96731	0.0673494	K562
rs3813582	16	79749352	MAF	Skin_Not_Sun_Exposed_Suprapubic	0.478613	0.96731	0.0237661	K562
rs17767742	16	79749004	MAF	Ovary	0.482756	0.967393	0.0709686	K562
rs17689625	16	79748961	MAF	Brain_Hypothalamus	0.490975	0.969102	0.0589488	K562
rs17689625	16	79748961	MAF	Brain_Hippocampus	0.493308	0.969102	-0.0483349	K562
rs17767742	16	79749004	MAF	Brain_Hypothalamus	0.490975	0.969102	0.0589488	K562
rs3813579	16	79749275	MAF	Artery_Tibial	0.488541	0.969102	0.0255207	K562
rs17689625	16	79748961	MAF	Prostate	0.525627	0.971814	-0.0545846	K562
rs17767742	16	79749004	MAF	Prostate	0.525627	0.971814	-0.0545846	K562
rs3813579	16	79749275	MAF	Esophagus_Muscularis	0.529975	0.971814	0.0218299	K562
rs3813579	16	79749275	MAF	Skin_Not_Sun_Exposed_Suprapubic	0.518483	0.971814	0.0204646	K562
rs17689625	16	79748961	MAF	Adrenal_Gland	0.53679	0.971984	0.0303879	K562
rs17689625	16	79748961	MAF	Brain_Nucleus_accumbens_basal_ganglia	0.565554	0.972549	0.0547702	K562
rs17767742	16	79749004	MAF	Brain_Nucleus_accumbens_basal_ganglia	0.542022	0.972549	0.0571614	K562
rs3813582	16	79749352	MAF	Artery_Aorta	0.564922	0.972549	0.0284797	K562
rs3813579	16	79749275	MAF	Breast_Mammary_Tissue	0.553102	0.972549	-0.0276545	K562
rs3813579	16	79749275	MAF	Colon_Sigmoid	0.545712	0.972549	0.0262124	K562
rs17689625	16	79748961	MAF	Brain_Cerebellum	0.612075	0.973522	0.0542316	K562
rs17689625	16	79748961	MAF	Cells_EBV-transformed_lymphocytes	0.578343	0.973522	0.0724682	K562
rs17689625	16	79748961	MAF	Artery_Coronary	0.593054	0.973522	0.0318473	K562
rs17689625	16	79748961	MAF	Skin_Not_Sun_Exposed_Suprapubic	0.61313	0.973522	0.0172961	K562
rs3813582	16	79749352	MAF	Ovary	0.61399	0.973522	0.0509704	K562
rs3813582	16	79749352	MAF	Prostate	0.618431	0.973522	-0.0411176	K562
rs3813582	16	79749352	MAF	Brain_Hippocampus	0.614536	0.973522	-0.0342687	K562
rs3813579	16	79749275	MAF	Adrenal_Gland	0.595947	0.973522	-0.023115	K562
rs17767742	16	79749004	MAF	Artery_Coronary	0.624279	0.973829	0.0287637	K562
rs3813579	16	79749275	MAF	Ovary	0.625928	0.974184	-0.0517147	K562
rs3813579	16	79749275	MAF	Minor_Salivary_Gland	0.631713	0.975081	0.0309235	K562
rs3813579	16	79749275	MAF	Brain_Anterior_cingulate_cortex_BA24	0.631692	0.975081	0.0410685	K562
rs17767742	16	79749004	MAF	Brain_Hippocampus	0.642142	0.976456	-0.0321066	K562
rs3813579	16	79749275	MAF	Skin_Sun_Exposed_Lower_leg	0.640171	0.976456	0.0139776	K562
rs3813579	16	79749275	MAF	Artery_Aorta	0.650028	0.977408	-0.0212743	K562
rs17689625	16	79748961	MAF	Ovary	0.667057	0.979064	0.0441504	K562
rs17689625	16	79748961	MAF	Stomach	0.670666	0.979064	-0.0227138	K562
rs17767742	16	79749004	MAF	Stomach	0.677381	0.979064	-0.0221062	K562
rs3813582	16	79749352	MAF	Testis	0.670542	0.979064	0.0118677	K562
rs3813579	16	79749275	MAF	Testis	0.663931	0.979064	-0.0113998	K562
rs3813579	16	79749275	MAF	Artery_Coronary	0.657885	0.979064	0.0242141	K562
rs3813579	16	79749275	MAF	Adipose_Visceral_Omentum	0.661409	0.979064	0.0153402	K562
rs17689625	16	79748961	MAF	Skin_Sun_Exposed_Lower_leg	0.684632	0.97975	-0.0123757	K562
rs17767742	16	79749004	MAF	Artery_Aorta	0.683472	0.97975	0.0205913	K562
rs3813582	16	79749352	MAF	Esophagus_Mucosa	0.681392	0.97975	-0.0124601	K562
rs3813579	16	79749275	MAF	Stomach	0.687454	0.97975	-0.0201086	K562
rs3813579	16	79749275	MAF	Muscle_Skeletal	0.682516	0.97975	-0.0138902	K562
rs17689625	16	79748961	MAF	Esophagus_Mucosa	0.6903	0.979957	-0.0123082	K562
rs17767742	16	79749004	MAF	Skin_Sun_Exposed_Lower_leg	0.691216	0.979957	-0.0120795	K562
rs3813582	16	79749352	MAF	Brain_Cerebellum	0.689501	0.979957	0.0422747	K562
rs3813582	16	79749352	MAF	Muscle_Skeletal	0.691466	0.980044	-0.0138834	K562
rs3813579	16	79749275	MAF	Whole_Blood	0.693766	0.980221	0.010692	K562
rs3813579	16	79749275	MAF	Brain_Hypothalamus	0.693397	0.980221	0.0308753	K562
rs17689625	16	79748961	MAF	Artery_Aorta	0.694856	0.980331	0.019903	K562
rs17767742	16	79749004	MAF	Skin_Not_Sun_Exposed_Suprapubic	0.696397	0.980331	0.0133047	K562
rs17689625	16	79748961	MAF	Muscle_Skeletal	0.706876	0.981372	-0.0133938	K562
rs17767742	16	79749004	MAF	Brain_Cerebellum	0.705214	0.981372	0.0401939	K562
rs3813582	16	79749352	MAF	Skin_Sun_Exposed_Lower_leg	0.707261	0.981372	-0.0113475	K562
rs17689625	16	79748961	MAF	Nerve_Tibial	0.716341	0.981466	0.0108838	K562
rs17689625	16	79748961	MAF	Brain_Cerebellar_Hemisphere	0.709603	0.981466	-0.0508329	K562
rs17767742	16	79749004	MAF	Adrenal_Gland	0.713509	0.981466	0.0179489	K562
rs17767742	16	79749004	MAF	Brain_Cerebellar_Hemisphere	0.709603	0.981466	-0.0508329	K562
rs3813582	16	79749352	MAF	Stomach	0.712651	0.981466	-0.0194066	K562
rs3813579	16	79749275	MAF	Uterus	0.718634	0.981466	0.0386713	K562
rs3813579	16	79749275	MAF	Pituitary	0.713256	0.981466	-0.0166123	K562
rs3813579	16	79749275	MAF	Brain_Putamen_basal_ganglia	0.710141	0.981466	0.0246064	K562
rs17767742	16	79749004	MAF	Muscle_Skeletal	0.733037	0.982678	-0.0121289	K562
rs17767742	16	79749004	MAF	Esophagus_Mucosa	0.741109	0.982708	-0.0101887	K562
rs3813582	16	79749352	MAF	Brain_Cerebellar_Hemisphere	0.751267	0.983498	-0.0422862	K562
rs17689625	16	79748961	MAF	Brain_Cortex	0.773943	0.989058	-0.0203644	K562
rs17689625	16	79748961	MAF	Uterus	0.781958	0.989662	-0.0318407	K562
rs17767742	16	79749004	MAF	Uterus	0.777888	0.989662	-0.0318114	K562
rs3813582	16	79749352	MAF	Uterus	0.777888	0.989662	-0.0318114	K562
rs17767742	16	79749004	MAF	Brain_Cortex	0.784791	0.989963	-0.019248	K562
rs3813582	16	79749352	MAF	Brain_Cortex	0.784791	0.989963	-0.019248	K562
rs17767742	16	79749004	MAF	Nerve_Tibial	0.796498	0.991235	0.00773153	K562
rs3813582	16	79749352	MAF	Esophagus_Muscularis	0.79794	0.991782	0.00944199	K562
rs17767742	16	79749004	MAF	Brain_Anterior_cingulate_cortex_BA24	0.799632	0.991839	0.0219969	K562
rs3813582	16	79749352	MAF	Brain_Anterior_cingulate_cortex_BA24	0.806382	0.991839	0.020899	K562
rs3813579	16	79749275	MAF	Brain_Hippocampus	0.803832	0.991839	-0.0165353	K562
rs3813579	16	79749275	MAF	Cells_EBV-transformed_lymphocytes	0.816852	0.991933	-0.0324351	K562
rs17767742	16	79749004	MAF	Esophagus_Muscularis	0.819783	0.992979	0.00845886	K562
rs17689625	16	79748961	MAF	Testis	0.82118	0.99301	0.00652237	K562
rs17767742	16	79749004	MAF	Testis	0.82118	0.99301	0.00652237	K562
rs17689625	16	79748961	MAF	Minor_Salivary_Gland	0.836491	0.994624	0.0141367	K562
rs17689625	16	79748961	MAF	Artery_Tibial	0.835664	0.994624	0.00800444	K562
rs17767742	16	79749004	MAF	Minor_Salivary_Gland	0.836491	0.994624	0.0141367	K562
rs3813582	16	79749352	MAF	Minor_Salivary_Gland	0.836491	0.994624	0.0141367	K562
rs3813582	16	79749352	MAF	Adrenal_Gland	0.842651	0.996032	0.00942676	K562
rs3813579	16	79749275	MAF	Small_Intestine_Terminal_Ileum	0.849613	0.996195	-0.0085917	K562
rs3813579	16	79749275	MAF	Prostate	0.853933	0.996195	-0.0151134	K562
rs3813579	16	79749275	MAF	Brain_Substantia_nigra	0.849475	0.996195	-0.0144194	K562
rs17689625	16	79748961	MAF	Esophagus_Muscularis	0.870206	0.997298	0.0060657	K562
rs3813579	16	79749275	MAF	Brain_Caudate_basal_ganglia	0.883044	0.997298	-0.00989908	K562
rs3813579	16	79749275	MAF	Brain_Cerebellar_Hemisphere	0.866635	0.997298	-0.0209403	K562
rs3813582	16	79749352	MAF	Small_Intestine_Terminal_Ileum	0.889594	0.998759	0.00651132	K562
rs17689625	16	79748961	MAF	Small_Intestine_Terminal_Ileum	0.901052	0.999107	0.00609921	K562
rs17689625	16	79748961	MAF	Esophagus_Gastroesophageal_Junction	0.936711	0.999107	-0.00393941	K562
rs17767742	16	79749004	MAF	Small_Intestine_Terminal_Ileum	0.901052	0.999107	0.00609921	K562
rs17767742	16	79749004	MAF	Brain_Frontal_Cortex_BA9	0.902648	0.999107	-0.00999614	K562
rs17767742	16	79749004	MAF	Artery_Tibial	0.916472	0.999107	0.004055	K562
rs3813582	16	79749352	MAF	Artery_Tibial	0.915458	0.999107	0.00403562	K562
rs3813579	16	79749275	MAF	Nerve_Tibial	0.924377	0.999107	-0.00272113	K562
rs3813579	16	79749275	MAF	Brain_Frontal_Cortex_BA9	0.898745	0.999107	0.00957366	K562
rs3813579	16	79749275	MAF	Brain_Cerebellum	0.905381	0.999107	0.0123547	K562
rs3813579	16	79749275	MAF	Cells_Transformed_fibroblasts	0.914504	0.999107	0.00437361	K562
rs3813579	16	79749275	MAF	Brain_Cortex	0.895229	0.999107	-0.00943294	K562
rs17689625	16	79748961	MAF	Brain_Frontal_Cortex_BA9	0.971199	0.999366	-0.00299029	K562
rs17689625	16	79748961	MAF	Brain_Anterior_cingulate_cortex_BA24	0.946903	0.999366	0.00583284	K562
rs17767742	16	79749004	MAF	Spleen	0.955201	0.999366	0.00425925	K562
rs3813582	16	79749352	MAF	Nerve_Tibial	0.960113	0.999366	-0.00146667	K562
rs3813582	16	79749352	MAF	Brain_Frontal_Cortex_BA9	0.959079	0.999366	-0.00412128	K562
rs3813582	16	79749352	MAF	Spleen	0.955201	0.999366	0.00425925	K562
rs3813582	16	79749352	MAF	Esophagus_Gastroesophageal_Junction	0.959535	0.999366	-0.00247043	K562
rs17689625	16	79748961	MAF	Spleen	0.987492	0.999373	0.00120534	K562
rs17767742	16	79749004	MAF	Esophagus_Gastroesophageal_Junction	0.981574	0.999373	-0.00114563	K562
rs3813582	16	79749352	MAF	Breast_Mammary_Tissue	0.972851	0.999373	-0.00157837	K562
rs3813579	16	79749275	MAF	Adipose_Subcutaneous	0.988345	0.999373	-0.000448669	K562
rs3813579	16	79749275	MAF	Esophagus_Mucosa	0.987672	0.999373	-0.000426314	K562
rs17689625	16	79748961	MAF	Breast_Mammary_Tissue	0.995789	0.999418	-0.000248121	K562
rs17767742	16	79749004	MAF	Breast_Mammary_Tissue	0.995789	0.999418	-0.000248121	K562

## Sheet: Table S8
Table S8. List of SUA1 derived eQTLs with spatial support as determined by CoDeS3D
SNP	Gene_Name	Gene_Chromosome	eQTL Tissue	FDR P-Value	Effect Size	Spatial Tissue	Intrachromosomal Distance
rs17689625	ENTPD3-AS1	3	Stomach	0.0248067	0.2071	NHEK	NA
rs17767742	ENTPD3-AS1	3	Stomach	0.0444274	0.196414	NHEK	NA
rs17767904	EHHADH	3	Brain_Frontal_Cortex_BA9	0.0219176	0.218758	NHEK	NA
rs17767904	CCDC6	10	Brain_Frontal_Cortex_BA9	0.0446151	0.206548	NHEK	NA
rs17767904	ARHGAP35	19	Uterus	0.0186682	-0.178294	K562	NA
rs3813579	CCDC79	16	Breast_Mammary_Tissue	0.0488365	0.300556	K562	12913752
rs3813579	TBC1D10B	16	Colon_Sigmoid	0.0464029	0.166975	K562	49367690
rs4334315	DLGAP1	18	Spleen	0.00411487	-0.44966	KBM7	NA
rs4404082	SLCO3A1	15	Brain_Hippocampus	0.0491459	-0.13207	IMR90	NA
rs4575545	BTLA	3	Uterus	0.0352895	0.541274	KBM7	NA
rs4575545	RP11-368L12.1	16	Brain_Caudate_basal_ganglia	0.0114581	0.238006	IMR90	16103495
NA- not applicable - these interactions are inter-chromosomal.

## Sheet: Table S9
Table S9. Trans-eQTL GO terms in GeneNetwork
# Gene Network 2.0 / Department of Genetics, University Medical Center Groningen / http://www.genenetwork.nl			# Gene Network 2.0 / Department of Genetics, University Medical Center Groningen / http://www.genenetwork.nl			# Gene Network 2.0 / Department of Genetics, University Medical Center Groningen / http://www.genenetwork.nl			# Gene Network 2.0 / Department of Genetics, University Medical Center Groningen / http://www.genenetwork.nl			# Gene Network 2.0 / Department of Genetics, University Medical Center Groningen / http://www.genenetwork.nl			# Gene Network 2.0 / Department of Genetics, University Medical Center Groningen / http://www.genenetwork.nl			# Gene Network 2.0 / Department of Genetics, University Medical Center Groningen / http://www.genenetwork.nl			# Gene Network 2.0 / Department of Genetics, University Medical Center Groningen / http://www.genenetwork.nl			# Gene Network 2.0 / Department of Genetics, University Medical Center Groningen / http://www.genenetwork.nl			# Gene Network 2.0 / Department of Genetics, University Medical Center Groningen / http://www.genenetwork.nl
#			#			#			#			#			#			#			#			#			#
# Gene function predictions			# Gene function predictions			# Gene function predictions			# Gene function predictions			# Gene function predictions			# Gene function predictions			# Gene function predictions			# Gene function predictions			# Gene function predictions			# Gene function predictions
# Downloaded 2018-08-22			# Downloaded 2018-08-22			# Downloaded 2018-09-10			# Downloaded 2018-09-10			# Downloaded 2018-09-10			# Downloaded 2018-09-10			# Downloaded 2018-09-10			# Downloaded 2018-09-10			# Downloaded 2018-09-27			# Downloaded 2018-09-27
#			#			#			#			#			#			#			#			#			#
# Gene name: EHHADH			# Gene name: SLCO3A1			# Gene name: ENTPD3-AS1			# Gene name: DLGAP1			# Gene name: RP11-368L12.1			# Gene name: BTLA			# Gene name: CCDC6			# Gene name: ARHGAP35			# Gene name: TNKS			# Gene name: SLC5A8
# Gene id: ENSG00000113790			# Gene id: ENSG00000176463			# Gene id: ENSG00000223797			# Gene id: ENSG00000170579			# Gene id: ENSG00000260658			# Gene id: ENSG00000186265			# Gene id: ENSG00000108091			# Gene id: ENSG00000160007			# Gene id: ENSG00000173273			# Gene id: ENSG00000256870
# Database: GO_P			# Database: GO_P			# Database: GO_P			# Database: GO_P			# Database: GO_P			# Database: GO_P			# Database: GO_P			# Database: GO_P			# Database: GO_P			# Database: GO_P
#			#			#			#			#			#			#			#			#			#
term_id	term_name	z-score	term_id	term_name	z-score	term_id	term_name	z-score	term_id	term_name	z-score	term_id	term_name	z-score	term_id	term_name	z-score	term_id	term_name	z-score	term_id	term_name	z-score	term_id	term_name	z-score	term_id	term_name	z-score
GO:2001238	positive regulation of extrinsic apoptotic signaling pathway	0.077	GO:2001238	positive regulation of extrinsic apoptotic signaling pathway	0.292	GO:2001238	positive regulation of extrinsic apoptotic signaling pathway	-0.049	GO:2001238	positive regulation of extrinsic apoptotic signaling pathway	0.552	GO:2001238	positive regulation of extrinsic apoptotic signaling pathway	1.594	GO:2001238	positive regulation of extrinsic apoptotic signaling pathway	0.239	GO:2001238	positive regulation of extrinsic apoptotic signaling pathway	0.315	GO:2001238	positive regulation of extrinsic apoptotic signaling pathway	-0.621	GO:2001238	positive regulation of extrinsic apoptotic signaling pathway	-1.075	GO:2001238	positive regulation of extrinsic apoptotic signaling pathway	-0.108
GO:2000737	negative regulation of stem cell differentiation	1.088	GO:2000737	negative regulation of stem cell differentiation	0.922	GO:2000737	negative regulation of stem cell differentiation	0.677	GO:2000737	negative regulation of stem cell differentiation	-0.236	GO:2000737	negative regulation of stem cell differentiation	0.09	GO:2000737	negative regulation of stem cell differentiation	-0.451	GO:2000737	negative regulation of stem cell differentiation	-1.171	GO:2000737	negative regulation of stem cell differentiation	0.389	GO:2000737	negative regulation of stem cell differentiation	0.764	GO:2000737	negative regulation of stem cell differentiation	0.796
GO:2000484	positive regulation of interleukin-8 secretion	-0.556	GO:2000484	positive regulation of interleukin-8 secretion	2.473	GO:2000484	positive regulation of interleukin-8 secretion	0.421	GO:2000484	positive regulation of interleukin-8 secretion	0.601	GO:2000484	positive regulation of interleukin-8 secretion	-0.573	GO:2000484	positive regulation of interleukin-8 secretion	-0.036	GO:2000484	positive regulation of interleukin-8 secretion	-0.774	GO:2000484	positive regulation of interleukin-8 secretion	-0.522	GO:2000484	positive regulation of interleukin-8 secretion	-1.676	GO:2000484	positive regulation of interleukin-8 secretion	-0.074
GO:2000463	positive regulation of excitatory postsynaptic potential	-0.163	GO:2000463	positive regulation of excitatory postsynaptic potential	0.346	GO:2000463	positive regulation of excitatory postsynaptic potential	0.377	GO:2000463	positive regulation of excitatory postsynaptic potential	2.015	GO:2000463	positive regulation of excitatory postsynaptic potential	0.038	GO:2000463	positive regulation of excitatory postsynaptic potential	-0.884	GO:2000463	positive regulation of excitatory postsynaptic potential	-0.562	GO:2000463	positive regulation of excitatory postsynaptic potential	-0.228	GO:2000463	positive regulation of excitatory postsynaptic potential	0.824	GO:2000463	positive regulation of excitatory postsynaptic potential	0.002
GO:2000379	positive regulation of reactive oxygen species metabolic process	-0.562	GO:2000379	positive regulation of reactive oxygen species metabolic process	1.303	GO:2000379	positive regulation of reactive oxygen species metabolic process	-0.056	GO:2000379	positive regulation of reactive oxygen species metabolic process	-1.993	GO:2000379	positive regulation of reactive oxygen species metabolic process	0.673	GO:2000379	positive regulation of reactive oxygen species metabolic process	-1.596	GO:2000379	positive regulation of reactive oxygen species metabolic process	-0.987	GO:2000379	positive regulation of reactive oxygen species metabolic process	-0.659	GO:2000379	positive regulation of reactive oxygen species metabolic process	-0.624	GO:2000379	positive regulation of reactive oxygen species metabolic process	1.529
GO:2000352	negative regulation of endothelial cell apoptotic process	-1.661	GO:2000352	negative regulation of endothelial cell apoptotic process	0.071	GO:2000352	negative regulation of endothelial cell apoptotic process	0.156	GO:2000352	negative regulation of endothelial cell apoptotic process	-0.763	GO:2000352	negative regulation of endothelial cell apoptotic process	-1.015	GO:2000352	negative regulation of endothelial cell apoptotic process	0.069	GO:2000352	negative regulation of endothelial cell apoptotic process	-0.862	GO:2000352	negative regulation of endothelial cell apoptotic process	1.128	GO:2000352	negative regulation of endothelial cell apoptotic process	1.08	GO:2000352	negative regulation of endothelial cell apoptotic process	0.025
GO:2000311	regulation of AMPA receptor activity	-1.006	GO:2000311	regulation of AMPA receptor activity	0.416	GO:2000311	regulation of AMPA receptor activity	-0.171	GO:2000311	regulation of AMPA receptor activity	1.636	GO:2000311	regulation of AMPA receptor activity	-1.678	GO:2000311	regulation of AMPA receptor activity	-1.137	GO:2000311	regulation of AMPA receptor activity	-0.113	GO:2000311	regulation of AMPA receptor activity	1.431	GO:2000311	regulation of AMPA receptor activity	-0.378	GO:2000311	regulation of AMPA receptor activity	0.657
GO:2000145	regulation of cell motility	-0.899	GO:2000145	regulation of cell motility	0.143	GO:2000145	regulation of cell motility	0.608	GO:2000145	regulation of cell motility	-0.957	GO:2000145	regulation of cell motility	1.101	GO:2000145	regulation of cell motility	-0.639	GO:2000145	regulation of cell motility	1.529	GO:2000145	regulation of cell motility	1.953	GO:2000145	regulation of cell motility	0.49	GO:2000145	regulation of cell motility	0.276
GO:2000117	negative regulation of cysteine-type endopeptidase activity	-0.776	GO:2000117	negative regulation of cysteine-type endopeptidase activity	0.807	GO:2000117	negative regulation of cysteine-type endopeptidase activity	-0.169	GO:2000117	negative regulation of cysteine-type endopeptidase activity	1.203	GO:2000117	negative regulation of cysteine-type endopeptidase activity	-0.837	GO:2000117	negative regulation of cysteine-type endopeptidase activity	0.02	GO:2000117	negative regulation of cysteine-type endopeptidase activity	-0.861	GO:2000117	negative regulation of cysteine-type endopeptidase activity	0.418	GO:2000117	negative regulation of cysteine-type endopeptidase activity	-0.976	GO:2000117	negative regulation of cysteine-type endopeptidase activity	0.277
GO:1990830	cellular response to leukemia inhibitory factor	1.127	GO:1990830	cellular response to leukemia inhibitory factor	-0.046	GO:1990830	cellular response to leukemia inhibitory factor	-0.694	GO:1990830	cellular response to leukemia inhibitory factor	1.172	GO:1990830	cellular response to leukemia inhibitory factor	-0.489	GO:1990830	cellular response to leukemia inhibitory factor	-0.698	GO:1990830	cellular response to leukemia inhibitory factor	0.621	GO:1990830	cellular response to leukemia inhibitory factor	0.308	GO:1990830	cellular response to leukemia inhibitory factor	-1.233	GO:1990830	cellular response to leukemia inhibitory factor	-0.428
GO:1990440	positive regulation of transcription from RNA polymerase II promoter in response to endoplasmic reticulum stress	-0.379	GO:1990440	positive regulation of transcription from RNA polymerase II promoter in response to endoplasmic reticulum stress	0.043	GO:1990440	positive regulation of transcription from RNA polymerase II promoter in response to endoplasmic reticulum stress	0.724	GO:1990440	positive regulation of transcription from RNA polymerase II promoter in response to endoplasmic reticulum stress	-2.378	GO:1990440	positive regulation of transcription from RNA polymerase II promoter in response to endoplasmic reticulum stress	-1.088	GO:1990440	positive regulation of transcription from RNA polymerase II promoter in response to endoplasmic reticulum stress	-1.345	GO:1990440	positive regulation of transcription from RNA polymerase II promoter in response to endoplasmic reticulum stress	0.417	GO:1990440	positive regulation of transcription from RNA polymerase II promoter in response to endoplasmic reticulum stress	-0.232	GO:1990440	positive regulation of transcription from RNA polymerase II promoter in response to endoplasmic reticulum stress	0.615	GO:1990440	positive regulation of transcription from RNA polymerase II promoter in response to endoplasmic reticulum stress	-0.323
GO:1905515	non-motile cilium assembly	1.367	GO:1905515	non-motile cilium assembly	-0.711	GO:1905515	non-motile cilium assembly	0.69	GO:1905515	non-motile cilium assembly	0.337	GO:1905515	non-motile cilium assembly	0.588	GO:1905515	non-motile cilium assembly	-0.264	GO:1905515	non-motile cilium assembly	-0.257	GO:1905515	non-motile cilium assembly	1.834	GO:1905515	non-motile cilium assembly	3.011	GO:1905515	non-motile cilium assembly	1.356
GO:1904903	ESCRT III complex disassembly	-1.072	GO:1904903	ESCRT III complex disassembly	0.047	GO:1904903	ESCRT III complex disassembly	0.555	GO:1904903	ESCRT III complex disassembly	0.415	GO:1904903	ESCRT III complex disassembly	-0.033	GO:1904903	ESCRT III complex disassembly	0.622	GO:1904903	ESCRT III complex disassembly	-1.326	GO:1904903	ESCRT III complex disassembly	-1.386	GO:1904903	ESCRT III complex disassembly	0.005	GO:1904903	ESCRT III complex disassembly	-0.282
GO:1904886	beta-catenin destruction complex disassembly	-1.244	GO:1904886	beta-catenin destruction complex disassembly	0.097	GO:1904886	beta-catenin destruction complex disassembly	0.668	GO:1904886	beta-catenin destruction complex disassembly	-0.088	GO:1904886	beta-catenin destruction complex disassembly	-0.401	GO:1904886	beta-catenin destruction complex disassembly	-0.286	GO:1904886	beta-catenin destruction complex disassembly	1.042	GO:1904886	beta-catenin destruction complex disassembly	2.703	GO:1904886	beta-catenin destruction complex disassembly	0.257	GO:1904886	beta-catenin destruction complex disassembly	-0.338
GO:1904874	positive regulation of telomerase RNA localization to Cajal body	0.222	GO:1904874	positive regulation of telomerase RNA localization to Cajal body	-0.195	GO:1904874	positive regulation of telomerase RNA localization to Cajal body	-0.978	GO:1904874	positive regulation of telomerase RNA localization to Cajal body	-0.436	GO:1904874	positive regulation of telomerase RNA localization to Cajal body	-0.278	GO:1904874	positive regulation of telomerase RNA localization to Cajal body	-0.072	GO:1904874	positive regulation of telomerase RNA localization to Cajal body	0.181	GO:1904874	positive regulation of telomerase RNA localization to Cajal body	-1.034	GO:1904874	positive regulation of telomerase RNA localization to Cajal body	-0.466	GO:1904874	positive regulation of telomerase RNA localization to Cajal body	-0.125
GO:1904837	beta-catenin-TCF complex assembly	0.179	GO:1904837	beta-catenin-TCF complex assembly	-0.253	GO:1904837	beta-catenin-TCF complex assembly	-1.129	GO:1904837	beta-catenin-TCF complex assembly	-0.309	GO:1904837	beta-catenin-TCF complex assembly	-0.545	GO:1904837	beta-catenin-TCF complex assembly	-0.725	GO:1904837	beta-catenin-TCF complex assembly	0.236	GO:1904837	beta-catenin-TCF complex assembly	0.674	GO:1904837	beta-catenin-TCF complex assembly	1.513	GO:1904837	beta-catenin-TCF complex assembly	-0.239
GO:1904659	glucose transmembrane transport	-0.073	GO:1904659	glucose transmembrane transport	-0.237	GO:1904659	glucose transmembrane transport	-0.147	GO:1904659	glucose transmembrane transport	0.132	GO:1904659	glucose transmembrane transport	-0.515	GO:1904659	glucose transmembrane transport	0.476	GO:1904659	glucose transmembrane transport	0.455	GO:1904659	glucose transmembrane transport	-1.208	GO:1904659	glucose transmembrane transport	-0.223	GO:1904659	glucose transmembrane transport	0.228
GO:1904380	endoplasmic reticulum mannose trimming	0.393	GO:1904380	endoplasmic reticulum mannose trimming	-0.117	GO:1904380	endoplasmic reticulum mannose trimming	-0.068	GO:1904380	endoplasmic reticulum mannose trimming	-1.58	GO:1904380	endoplasmic reticulum mannose trimming	-0.283	GO:1904380	endoplasmic reticulum mannose trimming	-0.211	GO:1904380	endoplasmic reticulum mannose trimming	-0.732	GO:1904380	endoplasmic reticulum mannose trimming	0.995	GO:1904380	endoplasmic reticulum mannose trimming	2.455	GO:1904380	endoplasmic reticulum mannose trimming	0.361
GO:1903830	magnesium ion transmembrane transport	-0.695	GO:1903830	magnesium ion transmembrane transport	0.155	GO:1903830	magnesium ion transmembrane transport	-0.442	GO:1903830	magnesium ion transmembrane transport	-1.671	GO:1903830	magnesium ion transmembrane transport	0.753	GO:1903830	magnesium ion transmembrane transport	1.589	GO:1903830	magnesium ion transmembrane transport	1.102	GO:1903830	magnesium ion transmembrane transport	-0.639	GO:1903830	magnesium ion transmembrane transport	0.996	GO:1903830	magnesium ion transmembrane transport	-0.871
GO:1903779	regulation of cardiac conduction	0.025	GO:1903779	regulation of cardiac conduction	1.886	GO:1903779	regulation of cardiac conduction	-1.02	GO:1903779	regulation of cardiac conduction	1.252	GO:1903779	regulation of cardiac conduction	1.749	GO:1903779	regulation of cardiac conduction	0.374	GO:1903779	regulation of cardiac conduction	-0.391	GO:1903779	regulation of cardiac conduction	1.003	GO:1903779	regulation of cardiac conduction	-1.011	GO:1903779	regulation of cardiac conduction	-0.867
GO:1902600	proton transmembrane transport	0.531	GO:1902600	proton transmembrane transport	0.175	GO:1902600	proton transmembrane transport	1.369	GO:1902600	proton transmembrane transport	-1.949	GO:1902600	proton transmembrane transport	0.002	GO:1902600	proton transmembrane transport	1.379	GO:1902600	proton transmembrane transport	-0.21	GO:1902600	proton transmembrane transport	-0.602	GO:1902600	proton transmembrane transport	-0.28	GO:1902600	proton transmembrane transport	0.275
GO:1902476	chloride transmembrane transport	-0.745	GO:1902476	chloride transmembrane transport	-0.486	GO:1902476	chloride transmembrane transport	-0.347	GO:1902476	chloride transmembrane transport	2.424	GO:1902476	chloride transmembrane transport	0.313	GO:1902476	chloride transmembrane transport	1.483	GO:1902476	chloride transmembrane transport	-1.55	GO:1902476	chloride transmembrane transport	-0.463	GO:1902476	chloride transmembrane transport	-0.737	GO:1902476	chloride transmembrane transport	1.547
GO:1902475	L-alpha-amino acid transmembrane transport	-2.359	GO:1902475	L-alpha-amino acid transmembrane transport	0.842	GO:1902475	L-alpha-amino acid transmembrane transport	0.176	GO:1902475	L-alpha-amino acid transmembrane transport	0.248	GO:1902475	L-alpha-amino acid transmembrane transport	-0.808	GO:1902475	L-alpha-amino acid transmembrane transport	1.854	GO:1902475	L-alpha-amino acid transmembrane transport	-1.125	GO:1902475	L-alpha-amino acid transmembrane transport	-0.545	GO:1902475	L-alpha-amino acid transmembrane transport	-0.578	GO:1902475	L-alpha-amino acid transmembrane transport	0.036
GO:1902042	negative regulation of extrinsic apoptotic signaling pathway via death domain receptors	-0.626	GO:1902042	negative regulation of extrinsic apoptotic signaling pathway via death domain receptors	1.741	GO:1902042	negative regulation of extrinsic apoptotic signaling pathway via death domain receptors	0.946	GO:1902042	negative regulation of extrinsic apoptotic signaling pathway via death domain receptors	1.208	GO:1902042	negative regulation of extrinsic apoptotic signaling pathway via death domain receptors	-0.673	GO:1902042	negative regulation of extrinsic apoptotic signaling pathway via death domain receptors	-1.028	GO:1902042	negative regulation of extrinsic apoptotic signaling pathway via death domain receptors	-1.688	GO:1902042	negative regulation of extrinsic apoptotic signaling pathway via death domain receptors	-1.546	GO:1902042	negative regulation of extrinsic apoptotic signaling pathway via death domain receptors	-1.001	GO:1902042	negative regulation of extrinsic apoptotic signaling pathway via death domain receptors	0.03
GO:1902036	regulation of hematopoietic stem cell differentiation	0.217	GO:1902036	regulation of hematopoietic stem cell differentiation	-0.412	GO:1902036	regulation of hematopoietic stem cell differentiation	-1.577	GO:1902036	regulation of hematopoietic stem cell differentiation	-1.346	GO:1902036	regulation of hematopoietic stem cell differentiation	0.751	GO:1902036	regulation of hematopoietic stem cell differentiation	-0.18	GO:1902036	regulation of hematopoietic stem cell differentiation	0.413	GO:1902036	regulation of hematopoietic stem cell differentiation	-0.598	GO:1902036	regulation of hematopoietic stem cell differentiation	0.605	GO:1902036	regulation of hematopoietic stem cell differentiation	0.331
GO:1901796	regulation of signal transduction by p53 class mediator	0.688	GO:1901796	regulation of signal transduction by p53 class mediator	1.185	GO:1901796	regulation of signal transduction by p53 class mediator	-1.806	GO:1901796	regulation of signal transduction by p53 class mediator	-2.363	GO:1901796	regulation of signal transduction by p53 class mediator	-0.94	GO:1901796	regulation of signal transduction by p53 class mediator	-1.608	GO:1901796	regulation of signal transduction by p53 class mediator	-0.525	GO:1901796	regulation of signal transduction by p53 class mediator	0.1	GO:1901796	regulation of signal transduction by p53 class mediator	1.148	GO:1901796	regulation of signal transduction by p53 class mediator	-0.91
GO:1901687	glutathione derivative biosynthetic process	2.999	GO:1901687	glutathione derivative biosynthetic process	-0.82	GO:1901687	glutathione derivative biosynthetic process	1.122	GO:1901687	glutathione derivative biosynthetic process	0.167	GO:1901687	glutathione derivative biosynthetic process	0.144	GO:1901687	glutathione derivative biosynthetic process	0.778	GO:1901687	glutathione derivative biosynthetic process	0.462	GO:1901687	glutathione derivative biosynthetic process	0.22	GO:1901687	glutathione derivative biosynthetic process	-0.433	GO:1901687	glutathione derivative biosynthetic process	1.17
GO:1901673	regulation of mitotic spindle assembly	0.386	GO:1901673	regulation of mitotic spindle assembly	0.613	GO:1901673	regulation of mitotic spindle assembly	0.803	GO:1901673	regulation of mitotic spindle assembly	-0.265	GO:1901673	regulation of mitotic spindle assembly	-0.958	GO:1901673	regulation of mitotic spindle assembly	0.954	GO:1901673	regulation of mitotic spindle assembly	-1.528	GO:1901673	regulation of mitotic spindle assembly	-0.972	GO:1901673	regulation of mitotic spindle assembly	-1.175	GO:1901673	regulation of mitotic spindle assembly	0.07
GO:1900740	positive regulation of protein insertion into mitochondrial membrane involved in apoptotic signaling pathway	0.795	GO:1900740	positive regulation of protein insertion into mitochondrial membrane involved in apoptotic signaling pathway	0.687	GO:1900740	positive regulation of protein insertion into mitochondrial membrane involved in apoptotic signaling pathway	-0.238	GO:1900740	positive regulation of protein insertion into mitochondrial membrane involved in apoptotic signaling pathway	-1.23	GO:1900740	positive regulation of protein insertion into mitochondrial membrane involved in apoptotic signaling pathway	-0.327	GO:1900740	positive regulation of protein insertion into mitochondrial membrane involved in apoptotic signaling pathway	-0.099	GO:1900740	positive regulation of protein insertion into mitochondrial membrane involved in apoptotic signaling pathway	1.761	GO:1900740	positive regulation of protein insertion into mitochondrial membrane involved in apoptotic signaling pathway	0.778	GO:1900740	positive regulation of protein insertion into mitochondrial membrane involved in apoptotic signaling pathway	1.262	GO:1900740	positive regulation of protein insertion into mitochondrial membrane involved in apoptotic signaling pathway	-0.104
GO:1900034	regulation of cellular response to heat	1.374	GO:1900034	regulation of cellular response to heat	-0.107	GO:1900034	regulation of cellular response to heat	1.456	GO:1900034	regulation of cellular response to heat	-0.34	GO:1900034	regulation of cellular response to heat	-0.802	GO:1900034	regulation of cellular response to heat	-0.874	GO:1900034	regulation of cellular response to heat	1.666	GO:1900034	regulation of cellular response to heat	-0.654	GO:1900034	regulation of cellular response to heat	2.153	GO:1900034	regulation of cellular response to heat	-0.443
GO:1900026	positive regulation of substrate adhesion-dependent cell spreading	-0.468	GO:1900026	positive regulation of substrate adhesion-dependent cell spreading	0.395	GO:1900026	positive regulation of substrate adhesion-dependent cell spreading	-0.547	GO:1900026	positive regulation of substrate adhesion-dependent cell spreading	-0.38	GO:1900026	positive regulation of substrate adhesion-dependent cell spreading	-0.132	GO:1900026	positive regulation of substrate adhesion-dependent cell spreading	-0.622	GO:1900026	positive regulation of substrate adhesion-dependent cell spreading	1.688	GO:1900026	positive regulation of substrate adhesion-dependent cell spreading	0.93	GO:1900026	positive regulation of substrate adhesion-dependent cell spreading	1.038	GO:1900026	positive regulation of substrate adhesion-dependent cell spreading	-0.273
GO:0106074	aminoacyl-tRNA metabolism involved in translational fidelity	-0.077	GO:0106074	aminoacyl-tRNA metabolism involved in translational fidelity	-0.623	GO:0106074	aminoacyl-tRNA metabolism involved in translational fidelity	1.395	GO:0106074	aminoacyl-tRNA metabolism involved in translational fidelity	-1.123	GO:0106074	aminoacyl-tRNA metabolism involved in translational fidelity	-0.288	GO:0106074	aminoacyl-tRNA metabolism involved in translational fidelity	0.069	GO:0106074	aminoacyl-tRNA metabolism involved in translational fidelity	-0.174	GO:0106074	aminoacyl-tRNA metabolism involved in translational fidelity	0.629	GO:0106074	aminoacyl-tRNA metabolism involved in translational fidelity	0.598	GO:0106074	aminoacyl-tRNA metabolism involved in translational fidelity	0.478
GO:0099132	ATP hydrolysis coupled cation transmembrane transport	0.282	GO:0099132	ATP hydrolysis coupled cation transmembrane transport	0.741	GO:0099132	ATP hydrolysis coupled cation transmembrane transport	-0.056	GO:0099132	ATP hydrolysis coupled cation transmembrane transport	0.226	GO:0099132	ATP hydrolysis coupled cation transmembrane transport	0.672	GO:0099132	ATP hydrolysis coupled cation transmembrane transport	0.563	GO:0099132	ATP hydrolysis coupled cation transmembrane transport	0.624	GO:0099132	ATP hydrolysis coupled cation transmembrane transport	0.57	GO:0099132	ATP hydrolysis coupled cation transmembrane transport	-0.337	GO:0099132	ATP hydrolysis coupled cation transmembrane transport	1.246
GO:0098869	cellular oxidant detoxification	1.632	GO:0098869	cellular oxidant detoxification	0.371	GO:0098869	cellular oxidant detoxification	0.375	GO:0098869	cellular oxidant detoxification	-1.211	GO:0098869	cellular oxidant detoxification	-0.566	GO:0098869	cellular oxidant detoxification	0.351	GO:0098869	cellular oxidant detoxification	-0.622	GO:0098869	cellular oxidant detoxification	-0.781	GO:0098869	cellular oxidant detoxification	-0.215	GO:0098869	cellular oxidant detoxification	0.876
GO:0098664	G-protein coupled serotonin receptor signaling pathway	0.178	GO:0098664	G-protein coupled serotonin receptor signaling pathway	-0.314	GO:0098664	G-protein coupled serotonin receptor signaling pathway	-0.541	GO:0098664	G-protein coupled serotonin receptor signaling pathway	1.026	GO:0098664	G-protein coupled serotonin receptor signaling pathway	0.096	GO:0098664	G-protein coupled serotonin receptor signaling pathway	-0.172	GO:0098664	G-protein coupled serotonin receptor signaling pathway	0.429	GO:0098664	G-protein coupled serotonin receptor signaling pathway	-0.083	GO:0098664	G-protein coupled serotonin receptor signaling pathway	-0.249	GO:0098664	G-protein coupled serotonin receptor signaling pathway	-0.179
GO:0098656	anion transmembrane transport	1.324	GO:0098656	anion transmembrane transport	-0.454	GO:0098656	anion transmembrane transport	-1.412	GO:0098656	anion transmembrane transport	-0.784	GO:0098656	anion transmembrane transport	0.106	GO:0098656	anion transmembrane transport	-0.391	GO:0098656	anion transmembrane transport	1.182	GO:0098656	anion transmembrane transport	-0.024	GO:0098656	anion transmembrane transport	0.143	GO:0098656	anion transmembrane transport	2.462
GO:0098655	cation transmembrane transport	-0.141	GO:0098655	cation transmembrane transport	0.547	GO:0098655	cation transmembrane transport	0.272	GO:0098655	cation transmembrane transport	-0.954	GO:0098655	cation transmembrane transport	-0.465	GO:0098655	cation transmembrane transport	0.84	GO:0098655	cation transmembrane transport	0.73	GO:0098655	cation transmembrane transport	-1.129	GO:0098655	cation transmembrane transport	-0.142	GO:0098655	cation transmembrane transport	-1.587
GO:0098609	cell-cell adhesion	-0.549	GO:0098609	cell-cell adhesion	0.322	GO:0098609	cell-cell adhesion	0.516	GO:0098609	cell-cell adhesion	0.407	GO:0098609	cell-cell adhesion	-0.199	GO:0098609	cell-cell adhesion	0.911	GO:0098609	cell-cell adhesion	-1.288	GO:0098609	cell-cell adhesion	0.241	GO:0098609	cell-cell adhesion	-0.161	GO:0098609	cell-cell adhesion	-1.04
GO:0097711	ciliary basal body-plasma membrane docking	0.464	GO:0097711	ciliary basal body-plasma membrane docking	-0.368	GO:0097711	ciliary basal body-plasma membrane docking	-1.315	GO:0097711	ciliary basal body-plasma membrane docking	0.217	GO:0097711	ciliary basal body-plasma membrane docking	-0.642	GO:0097711	ciliary basal body-plasma membrane docking	-0.896	GO:0097711	ciliary basal body-plasma membrane docking	-0.937	GO:0097711	ciliary basal body-plasma membrane docking	1.235	GO:0097711	ciliary basal body-plasma membrane docking	0.877	GO:0097711	ciliary basal body-plasma membrane docking	0.105
GO:0097503	sialylation	0.443	GO:0097503	sialylation	2.542	GO:0097503	sialylation	-1.314	GO:0097503	sialylation	0.043	GO:0097503	sialylation	1.372	GO:0097503	sialylation	-0.296	GO:0097503	sialylation	-1.649	GO:0097503	sialylation	-0.644	GO:0097503	sialylation	-0.108	GO:0097503	sialylation	-0.036
GO:0097502	mannosylation	0.848	GO:0097502	mannosylation	-0.166	GO:0097502	mannosylation	0.607	GO:0097502	mannosylation	-0.76	GO:0097502	mannosylation	-1.17	GO:0097502	mannosylation	-0.244	GO:0097502	mannosylation	0.167	GO:0097502	mannosylation	-0.428	GO:0097502	mannosylation	-0.246	GO:0097502	mannosylation	-0.374
GO:0097421	liver regeneration	1.312	GO:0097421	liver regeneration	1.393	GO:0097421	liver regeneration	-0.212	GO:0097421	liver regeneration	0.281	GO:0097421	liver regeneration	-0.992	GO:0097421	liver regeneration	-0.439	GO:0097421	liver regeneration	-0.458	GO:0097421	liver regeneration	0.186	GO:0097421	liver regeneration	-0.894	GO:0097421	liver regeneration	0.218
GO:0097352	autophagosome maturation	-0.243	GO:0097352	autophagosome maturation	-0.825	GO:0097352	autophagosome maturation	1.344	GO:0097352	autophagosome maturation	-0.033	GO:0097352	autophagosome maturation	-1.498	GO:0097352	autophagosome maturation	-1.321	GO:0097352	autophagosome maturation	-1.35	GO:0097352	autophagosome maturation	-1.704	GO:0097352	autophagosome maturation	-0.558	GO:0097352	autophagosome maturation	-0.524
GO:0097296	activation of cysteine-type endopeptidase activity involved in apoptotic signaling pathway	0.513	GO:0097296	activation of cysteine-type endopeptidase activity involved in apoptotic signaling pathway	1.702	GO:0097296	activation of cysteine-type endopeptidase activity involved in apoptotic signaling pathway	0.733	GO:0097296	activation of cysteine-type endopeptidase activity involved in apoptotic signaling pathway	1.711	GO:0097296	activation of cysteine-type endopeptidase activity involved in apoptotic signaling pathway	1.243	GO:0097296	activation of cysteine-type endopeptidase activity involved in apoptotic signaling pathway	0.547	GO:0097296	activation of cysteine-type endopeptidase activity involved in apoptotic signaling pathway	-0.014	GO:0097296	activation of cysteine-type endopeptidase activity involved in apoptotic signaling pathway	-0.445	GO:0097296	activation of cysteine-type endopeptidase activity involved in apoptotic signaling pathway	-0.125	GO:0097296	activation of cysteine-type endopeptidase activity involved in apoptotic signaling pathway	-0.072
GO:0097242	amyloid-beta clearance	-1.295	GO:0097242	amyloid-beta clearance	0.167	GO:0097242	amyloid-beta clearance	0.185	GO:0097242	amyloid-beta clearance	0.183	GO:0097242	amyloid-beta clearance	-0.303	GO:0097242	amyloid-beta clearance	-1.068	GO:0097242	amyloid-beta clearance	0.879	GO:0097242	amyloid-beta clearance	-0.695	GO:0097242	amyloid-beta clearance	0.899	GO:0097242	amyloid-beta clearance	-0.277
GO:0097191	extrinsic apoptotic signaling pathway	-0.539	GO:0097191	extrinsic apoptotic signaling pathway	1.202	GO:0097191	extrinsic apoptotic signaling pathway	-0.915	GO:0097191	extrinsic apoptotic signaling pathway	1.633	GO:0097191	extrinsic apoptotic signaling pathway	0.585	GO:0097191	extrinsic apoptotic signaling pathway	0.159	GO:0097191	extrinsic apoptotic signaling pathway	0.726	GO:0097191	extrinsic apoptotic signaling pathway	-0.032	GO:0097191	extrinsic apoptotic signaling pathway	0.132	GO:0097191	extrinsic apoptotic signaling pathway	-0.063
GO:0097190	apoptotic signaling pathway	-1.011	GO:0097190	apoptotic signaling pathway	1.346	GO:0097190	apoptotic signaling pathway	-0.824	GO:0097190	apoptotic signaling pathway	1.218	GO:0097190	apoptotic signaling pathway	1.115	GO:0097190	apoptotic signaling pathway	1.272	GO:0097190	apoptotic signaling pathway	-0.01	GO:0097190	apoptotic signaling pathway	-1.207	GO:0097190	apoptotic signaling pathway	-0.225	GO:0097190	apoptotic signaling pathway	0.109
GO:0090630	activation of GTPase activity	1.247	GO:0090630	activation of GTPase activity	-0.094	GO:0090630	activation of GTPase activity	0.054	GO:0090630	activation of GTPase activity	-0.507	GO:0090630	activation of GTPase activity	0.314	GO:0090630	activation of GTPase activity	1.81	GO:0090630	activation of GTPase activity	0.881	GO:0090630	activation of GTPase activity	1.801	GO:0090630	activation of GTPase activity	-0.198	GO:0090630	activation of GTPase activity	-0.17
GO:0090503	RNA phosphodiester bond hydrolysis, exonucleolytic	0.759	GO:0090503	RNA phosphodiester bond hydrolysis, exonucleolytic	1.446	GO:0090503	RNA phosphodiester bond hydrolysis, exonucleolytic	-0.256	GO:0090503	RNA phosphodiester bond hydrolysis, exonucleolytic	-1.292	GO:0090503	RNA phosphodiester bond hydrolysis, exonucleolytic	0.469	GO:0090503	RNA phosphodiester bond hydrolysis, exonucleolytic	-1.268	GO:0090503	RNA phosphodiester bond hydrolysis, exonucleolytic	-0.303	GO:0090503	RNA phosphodiester bond hydrolysis, exonucleolytic	-2.456	GO:0090503	RNA phosphodiester bond hydrolysis, exonucleolytic	4.591	GO:0090503	RNA phosphodiester bond hydrolysis, exonucleolytic	-0.296
GO:0090383	phagosome acidification	-1.001	GO:0090383	phagosome acidification	-0.747	GO:0090383	phagosome acidification	0.251	GO:0090383	phagosome acidification	-0.297	GO:0090383	phagosome acidification	0.885	GO:0090383	phagosome acidification	1.01	GO:0090383	phagosome acidification	-0.59	GO:0090383	phagosome acidification	-0.738	GO:0090383	phagosome acidification	0.496	GO:0090383	phagosome acidification	0.139
GO:0090307	mitotic spindle assembly	-0.659	GO:0090307	mitotic spindle assembly	0.673	GO:0090307	mitotic spindle assembly	0.173	GO:0090307	mitotic spindle assembly	0.443	GO:0090307	mitotic spindle assembly	1.061	GO:0090307	mitotic spindle assembly	0.5	GO:0090307	mitotic spindle assembly	1.098	GO:0090307	mitotic spindle assembly	0.385	GO:0090307	mitotic spindle assembly	0.567	GO:0090307	mitotic spindle assembly	-0.406
GO:0090305	nucleic acid phosphodiester bond hydrolysis	1.549	GO:0090305	nucleic acid phosphodiester bond hydrolysis	0.637	GO:0090305	nucleic acid phosphodiester bond hydrolysis	0.88	GO:0090305	nucleic acid phosphodiester bond hydrolysis	-1.593	GO:0090305	nucleic acid phosphodiester bond hydrolysis	-0.534	GO:0090305	nucleic acid phosphodiester bond hydrolysis	-0.519	GO:0090305	nucleic acid phosphodiester bond hydrolysis	0.076	GO:0090305	nucleic acid phosphodiester bond hydrolysis	-0.717	GO:0090305	nucleic acid phosphodiester bond hydrolysis	-0.071	GO:0090305	nucleic acid phosphodiester bond hydrolysis	-0.527
GO:0090263	positive regulation of canonical Wnt signaling pathway	-1.506	GO:0090263	positive regulation of canonical Wnt signaling pathway	1.474	GO:0090263	positive regulation of canonical Wnt signaling pathway	-0.222	GO:0090263	positive regulation of canonical Wnt signaling pathway	0.768	GO:0090263	positive regulation of canonical Wnt signaling pathway	0.274	GO:0090263	positive regulation of canonical Wnt signaling pathway	0.048	GO:0090263	positive regulation of canonical Wnt signaling pathway	-0.399	GO:0090263	positive regulation of canonical Wnt signaling pathway	-0.413	GO:0090263	positive regulation of canonical Wnt signaling pathway	1.915	GO:0090263	positive regulation of canonical Wnt signaling pathway	-0.027
GO:0090190	positive regulation of branching involved in ureteric bud morphogenesis	-0.406	GO:0090190	positive regulation of branching involved in ureteric bud morphogenesis	0.295	GO:0090190	positive regulation of branching involved in ureteric bud morphogenesis	0.021	GO:0090190	positive regulation of branching involved in ureteric bud morphogenesis	1.098	GO:0090190	positive regulation of branching involved in ureteric bud morphogenesis	1.468	GO:0090190	positive regulation of branching involved in ureteric bud morphogenesis	-0.34	GO:0090190	positive regulation of branching involved in ureteric bud morphogenesis	-1.434	GO:0090190	positive regulation of branching involved in ureteric bud morphogenesis	-0.186	GO:0090190	positive regulation of branching involved in ureteric bud morphogenesis	-0.277	GO:0090190	positive regulation of branching involved in ureteric bud morphogenesis	1.502
GO:0090179	planar cell polarity pathway involved in neural tube closure	-2.422	GO:0090179	planar cell polarity pathway involved in neural tube closure	0.494	GO:0090179	planar cell polarity pathway involved in neural tube closure	-0.538	GO:0090179	planar cell polarity pathway involved in neural tube closure	-0.495	GO:0090179	planar cell polarity pathway involved in neural tube closure	0.333	GO:0090179	planar cell polarity pathway involved in neural tube closure	0.56	GO:0090179	planar cell polarity pathway involved in neural tube closure	0.366	GO:0090179	planar cell polarity pathway involved in neural tube closure	0.969	GO:0090179	planar cell polarity pathway involved in neural tube closure	-0.88	GO:0090179	planar cell polarity pathway involved in neural tube closure	-0.984
GO:0090110	cargo loading into COPII-coated vesicle	0.111	GO:0090110	cargo loading into COPII-coated vesicle	-0.426	GO:0090110	cargo loading into COPII-coated vesicle	-0.057	GO:0090110	cargo loading into COPII-coated vesicle	-1.932	GO:0090110	cargo loading into COPII-coated vesicle	0.049	GO:0090110	cargo loading into COPII-coated vesicle	-0.911	GO:0090110	cargo loading into COPII-coated vesicle	1.732	GO:0090110	cargo loading into COPII-coated vesicle	-1.458	GO:0090110	cargo loading into COPII-coated vesicle	2.081	GO:0090110	cargo loading into COPII-coated vesicle	-0.176
GO:0090103	cochlea morphogenesis	-1.101	GO:0090103	cochlea morphogenesis	-0.359	GO:0090103	cochlea morphogenesis	-0.358	GO:0090103	cochlea morphogenesis	0.16	GO:0090103	cochlea morphogenesis	0.407	GO:0090103	cochlea morphogenesis	1.892	GO:0090103	cochlea morphogenesis	-1.143	GO:0090103	cochlea morphogenesis	0.417	GO:0090103	cochlea morphogenesis	-1.165	GO:0090103	cochlea morphogenesis	-0.989
GO:0090090	negative regulation of canonical Wnt signaling pathway	-0.303	GO:0090090	negative regulation of canonical Wnt signaling pathway	0.555	GO:0090090	negative regulation of canonical Wnt signaling pathway	-0.137	GO:0090090	negative regulation of canonical Wnt signaling pathway	0.684	GO:0090090	negative regulation of canonical Wnt signaling pathway	0.832	GO:0090090	negative regulation of canonical Wnt signaling pathway	1.573	GO:0090090	negative regulation of canonical Wnt signaling pathway	-0.51	GO:0090090	negative regulation of canonical Wnt signaling pathway	0.47	GO:0090090	negative regulation of canonical Wnt signaling pathway	1.194	GO:0090090	negative regulation of canonical Wnt signaling pathway	-0.156
GO:0090026	positive regulation of monocyte chemotaxis	-1.136	GO:0090026	positive regulation of monocyte chemotaxis	-0.307	GO:0090026	positive regulation of monocyte chemotaxis	0.635	GO:0090026	positive regulation of monocyte chemotaxis	-2.111	GO:0090026	positive regulation of monocyte chemotaxis	0.138	GO:0090026	positive regulation of monocyte chemotaxis	-1.033	GO:0090026	positive regulation of monocyte chemotaxis	0.541	GO:0090026	positive regulation of monocyte chemotaxis	1.006	GO:0090026	positive regulation of monocyte chemotaxis	0.61	GO:0090026	positive regulation of monocyte chemotaxis	0.978
GO:0090023	positive regulation of neutrophil chemotaxis	0.088	GO:0090023	positive regulation of neutrophil chemotaxis	0.555	GO:0090023	positive regulation of neutrophil chemotaxis	0.532	GO:0090023	positive regulation of neutrophil chemotaxis	-0.02	GO:0090023	positive regulation of neutrophil chemotaxis	0.299	GO:0090023	positive regulation of neutrophil chemotaxis	0.287	GO:0090023	positive regulation of neutrophil chemotaxis	-1.065	GO:0090023	positive regulation of neutrophil chemotaxis	-0.789	GO:0090023	positive regulation of neutrophil chemotaxis	-0.78	GO:0090023	positive regulation of neutrophil chemotaxis	-0.977
GO:0090009	primitive streak formation	-0.344	GO:0090009	primitive streak formation	0.304	GO:0090009	primitive streak formation	-0.43	GO:0090009	primitive streak formation	-1.404	GO:0090009	primitive streak formation	-0.47	GO:0090009	primitive streak formation	-0.428	GO:0090009	primitive streak formation	0.873	GO:0090009	primitive streak formation	0.897	GO:0090009	primitive streak formation	-1.054	GO:0090009	primitive streak formation	-1.165
GO:0086091	regulation of heart rate by cardiac conduction	0.185	GO:0086091	regulation of heart rate by cardiac conduction	2.626	GO:0086091	regulation of heart rate by cardiac conduction	0.186	GO:0086091	regulation of heart rate by cardiac conduction	0.472	GO:0086091	regulation of heart rate by cardiac conduction	0.966	GO:0086091	regulation of heart rate by cardiac conduction	0.225	GO:0086091	regulation of heart rate by cardiac conduction	0.4	GO:0086091	regulation of heart rate by cardiac conduction	-0.011	GO:0086091	regulation of heart rate by cardiac conduction	0.152	GO:0086091	regulation of heart rate by cardiac conduction	-0.562
GO:0086012	membrane depolarization during cardiac muscle cell action potential	-1.483	GO:0086012	membrane depolarization during cardiac muscle cell action potential	2.104	GO:0086012	membrane depolarization during cardiac muscle cell action potential	1.073	GO:0086012	membrane depolarization during cardiac muscle cell action potential	0.836	GO:0086012	membrane depolarization during cardiac muscle cell action potential	1.336	GO:0086012	membrane depolarization during cardiac muscle cell action potential	-0.347	GO:0086012	membrane depolarization during cardiac muscle cell action potential	0.388	GO:0086012	membrane depolarization during cardiac muscle cell action potential	-0.857	GO:0086012	membrane depolarization during cardiac muscle cell action potential	-0.03	GO:0086012	membrane depolarization during cardiac muscle cell action potential	-0.86
GO:0086010	membrane depolarization during action potential	-0.612	GO:0086010	membrane depolarization during action potential	0.17	GO:0086010	membrane depolarization during action potential	-0.287	GO:0086010	membrane depolarization during action potential	1.638	GO:0086010	membrane depolarization during action potential	-0.254	GO:0086010	membrane depolarization during action potential	0.065	GO:0086010	membrane depolarization during action potential	0.226	GO:0086010	membrane depolarization during action potential	-1.31	GO:0086010	membrane depolarization during action potential	0.253	GO:0086010	membrane depolarization during action potential	0.058
GO:0080182	histone H3-K4 trimethylation	-0.895	GO:0080182	histone H3-K4 trimethylation	0.21	GO:0080182	histone H3-K4 trimethylation	-0.51	GO:0080182	histone H3-K4 trimethylation	-0.108	GO:0080182	histone H3-K4 trimethylation	-0.727	GO:0080182	histone H3-K4 trimethylation	0.647	GO:0080182	histone H3-K4 trimethylation	-0.436	GO:0080182	histone H3-K4 trimethylation	1.419	GO:0080182	histone H3-K4 trimethylation	0.945	GO:0080182	histone H3-K4 trimethylation	-0.119
GO:0075733	intracellular transport of virus	0.93	GO:0075733	intracellular transport of virus	-0.021	GO:0075733	intracellular transport of virus	0.213	GO:0075733	intracellular transport of virus	-1.074	GO:0075733	intracellular transport of virus	-0.622	GO:0075733	intracellular transport of virus	-0.947	GO:0075733	intracellular transport of virus	0.409	GO:0075733	intracellular transport of virus	-1.361	GO:0075733	intracellular transport of virus	2.664	GO:0075733	intracellular transport of virus	0.436
GO:0075522	IRES-dependent viral translational initiation	-0.179	GO:0075522	IRES-dependent viral translational initiation	-1.264	GO:0075522	IRES-dependent viral translational initiation	-0.435	GO:0075522	IRES-dependent viral translational initiation	0.388	GO:0075522	IRES-dependent viral translational initiation	-0.94	GO:0075522	IRES-dependent viral translational initiation	0.131	GO:0075522	IRES-dependent viral translational initiation	1.037	GO:0075522	IRES-dependent viral translational initiation	-2.44	GO:0075522	IRES-dependent viral translational initiation	-0.666	GO:0075522	IRES-dependent viral translational initiation	0.033
GO:0072659	protein localization to plasma membrane	1.351	GO:0072659	protein localization to plasma membrane	2.126	GO:0072659	protein localization to plasma membrane	-0.456	GO:0072659	protein localization to plasma membrane	1.37	GO:0072659	protein localization to plasma membrane	0.083	GO:0072659	protein localization to plasma membrane	0.487	GO:0072659	protein localization to plasma membrane	0.989	GO:0072659	protein localization to plasma membrane	-0.012	GO:0072659	protein localization to plasma membrane	1.465	GO:0072659	protein localization to plasma membrane	-0.741
GO:0072593	reactive oxygen species metabolic process	-0.532	GO:0072593	reactive oxygen species metabolic process	0.654	GO:0072593	reactive oxygen species metabolic process	-0.651	GO:0072593	reactive oxygen species metabolic process	0.769	GO:0072593	reactive oxygen species metabolic process	1.267	GO:0072593	reactive oxygen species metabolic process	-0.939	GO:0072593	reactive oxygen species metabolic process	0.375	GO:0072593	reactive oxygen species metabolic process	-0.759	GO:0072593	reactive oxygen species metabolic process	0.589	GO:0072593	reactive oxygen species metabolic process	0.649
GO:0072583	clathrin-dependent endocytosis	0.308	GO:0072583	clathrin-dependent endocytosis	-0.916	GO:0072583	clathrin-dependent endocytosis	-0.328	GO:0072583	clathrin-dependent endocytosis	-0.314	GO:0072583	clathrin-dependent endocytosis	0.424	GO:0072583	clathrin-dependent endocytosis	-0.824	GO:0072583	clathrin-dependent endocytosis	-0.176	GO:0072583	clathrin-dependent endocytosis	2.91	GO:0072583	clathrin-dependent endocytosis	1.861	GO:0072583	clathrin-dependent endocytosis	0.006
GO:0072332	intrinsic apoptotic signaling pathway by p53 class mediator	1.504	GO:0072332	intrinsic apoptotic signaling pathway by p53 class mediator	1.53	GO:0072332	intrinsic apoptotic signaling pathway by p53 class mediator	-0.785	GO:0072332	intrinsic apoptotic signaling pathway by p53 class mediator	-0.691	GO:0072332	intrinsic apoptotic signaling pathway by p53 class mediator	-0.148	GO:0072332	intrinsic apoptotic signaling pathway by p53 class mediator	0.283	GO:0072332	intrinsic apoptotic signaling pathway by p53 class mediator	0.207	GO:0072332	intrinsic apoptotic signaling pathway by p53 class mediator	-0.659	GO:0072332	intrinsic apoptotic signaling pathway by p53 class mediator	-0.995	GO:0072332	intrinsic apoptotic signaling pathway by p53 class mediator	0.286
GO:0071897	DNA biosynthetic process	-0.652	GO:0071897	DNA biosynthetic process	-0.78	GO:0071897	DNA biosynthetic process	0.052	GO:0071897	DNA biosynthetic process	-1.507	GO:0071897	DNA biosynthetic process	-0.071	GO:0071897	DNA biosynthetic process	0.089	GO:0071897	DNA biosynthetic process	-0.435	GO:0071897	DNA biosynthetic process	-0.565	GO:0071897	DNA biosynthetic process	-0.411	GO:0071897	DNA biosynthetic process	-0.053
GO:0071880	adenylate cyclase-activating adrenergic receptor signaling pathway	1.965	GO:0071880	adenylate cyclase-activating adrenergic receptor signaling pathway	1.646	GO:0071880	adenylate cyclase-activating adrenergic receptor signaling pathway	-1.475	GO:0071880	adenylate cyclase-activating adrenergic receptor signaling pathway	0.591	GO:0071880	adenylate cyclase-activating adrenergic receptor signaling pathway	-0.455	GO:0071880	adenylate cyclase-activating adrenergic receptor signaling pathway	-0.809	GO:0071880	adenylate cyclase-activating adrenergic receptor signaling pathway	-0.074	GO:0071880	adenylate cyclase-activating adrenergic receptor signaling pathway	0.326	GO:0071880	adenylate cyclase-activating adrenergic receptor signaling pathway	0.277	GO:0071880	adenylate cyclase-activating adrenergic receptor signaling pathway	-0.307
GO:0071805	potassium ion transmembrane transport	-0.982	GO:0071805	potassium ion transmembrane transport	1.482	GO:0071805	potassium ion transmembrane transport	-1.374	GO:0071805	potassium ion transmembrane transport	2.278	GO:0071805	potassium ion transmembrane transport	-0.727	GO:0071805	potassium ion transmembrane transport	1.398	GO:0071805	potassium ion transmembrane transport	-0.123	GO:0071805	potassium ion transmembrane transport	-0.549	GO:0071805	potassium ion transmembrane transport	-0.159	GO:0071805	potassium ion transmembrane transport	0.254
GO:0071773	cellular response to BMP stimulus	0.529	GO:0071773	cellular response to BMP stimulus	1.626	GO:0071773	cellular response to BMP stimulus	-0.564	GO:0071773	cellular response to BMP stimulus	1.128	GO:0071773	cellular response to BMP stimulus	-1.472	GO:0071773	cellular response to BMP stimulus	-0.37	GO:0071773	cellular response to BMP stimulus	-0.139	GO:0071773	cellular response to BMP stimulus	0.866	GO:0071773	cellular response to BMP stimulus	0.261	GO:0071773	cellular response to BMP stimulus	0.596
GO:0071712	ER-associated misfolded protein catabolic process	-0.573	GO:0071712	ER-associated misfolded protein catabolic process	-0.302	GO:0071712	ER-associated misfolded protein catabolic process	1.093	GO:0071712	ER-associated misfolded protein catabolic process	-0.96	GO:0071712	ER-associated misfolded protein catabolic process	-0.622	GO:0071712	ER-associated misfolded protein catabolic process	-0.499	GO:0071712	ER-associated misfolded protein catabolic process	-0.99	GO:0071712	ER-associated misfolded protein catabolic process	-0.622	GO:0071712	ER-associated misfolded protein catabolic process	-0.25	GO:0071712	ER-associated misfolded protein catabolic process	-0.283
GO:0071688	striated muscle myosin thick filament assembly	-0.114	GO:0071688	striated muscle myosin thick filament assembly	0.491	GO:0071688	striated muscle myosin thick filament assembly	-0.294	GO:0071688	striated muscle myosin thick filament assembly	0.978	GO:0071688	striated muscle myosin thick filament assembly	0.142	GO:0071688	striated muscle myosin thick filament assembly	0.429	GO:0071688	striated muscle myosin thick filament assembly	0.004	GO:0071688	striated muscle myosin thick filament assembly	0.267	GO:0071688	striated muscle myosin thick filament assembly	-0.22	GO:0071688	striated muscle myosin thick filament assembly	-0.99
GO:0071625	vocalization behavior	0.418	GO:0071625	vocalization behavior	0.641	GO:0071625	vocalization behavior	0.108	GO:0071625	vocalization behavior	3.842	GO:0071625	vocalization behavior	1.15	GO:0071625	vocalization behavior	-0.621	GO:0071625	vocalization behavior	-0.064	GO:0071625	vocalization behavior	0.494	GO:0071625	vocalization behavior	0.149	GO:0071625	vocalization behavior	0.536
GO:0071577	zinc II ion transmembrane transport	-1.051	GO:0071577	zinc II ion transmembrane transport	-0.249	GO:0071577	zinc II ion transmembrane transport	-1.359	GO:0071577	zinc II ion transmembrane transport	-0.722	GO:0071577	zinc II ion transmembrane transport	0.19	GO:0071577	zinc II ion transmembrane transport	0.635	GO:0071577	zinc II ion transmembrane transport	-0.689	GO:0071577	zinc II ion transmembrane transport	-1.284	GO:0071577	zinc II ion transmembrane transport	-0.634	GO:0071577	zinc II ion transmembrane transport	0.748
GO:0071560	cellular response to transforming growth factor beta stimulus	-1.909	GO:0071560	cellular response to transforming growth factor beta stimulus	2.983	GO:0071560	cellular response to transforming growth factor beta stimulus	-0.13	GO:0071560	cellular response to transforming growth factor beta stimulus	2.505	GO:0071560	cellular response to transforming growth factor beta stimulus	0.103	GO:0071560	cellular response to transforming growth factor beta stimulus	-0.313	GO:0071560	cellular response to transforming growth factor beta stimulus	0.164	GO:0071560	cellular response to transforming growth factor beta stimulus	0.504	GO:0071560	cellular response to transforming growth factor beta stimulus	-0.076	GO:0071560	cellular response to transforming growth factor beta stimulus	-0.219
GO:0071542	dopaminergic neuron differentiation	-1.053	GO:0071542	dopaminergic neuron differentiation	-0.434	GO:0071542	dopaminergic neuron differentiation	-0.194	GO:0071542	dopaminergic neuron differentiation	1.153	GO:0071542	dopaminergic neuron differentiation	-0.406	GO:0071542	dopaminergic neuron differentiation	0.586	GO:0071542	dopaminergic neuron differentiation	-2.054	GO:0071542	dopaminergic neuron differentiation	-1.65	GO:0071542	dopaminergic neuron differentiation	-0.444	GO:0071542	dopaminergic neuron differentiation	0.356
GO:0071539	protein localization to centrosome	1.475	GO:0071539	protein localization to centrosome	-0.354	GO:0071539	protein localization to centrosome	-1.401	GO:0071539	protein localization to centrosome	-0.429	GO:0071539	protein localization to centrosome	0.081	GO:0071539	protein localization to centrosome	-0.558	GO:0071539	protein localization to centrosome	0.435	GO:0071539	protein localization to centrosome	-0.567	GO:0071539	protein localization to centrosome	6.792	GO:0071539	protein localization to centrosome	0.788
GO:0071526	semaphorin-plexin signaling pathway	0.63	GO:0071526	semaphorin-plexin signaling pathway	2.737	GO:0071526	semaphorin-plexin signaling pathway	0.349	GO:0071526	semaphorin-plexin signaling pathway	0.219	GO:0071526	semaphorin-plexin signaling pathway	0.238	GO:0071526	semaphorin-plexin signaling pathway	-0.278	GO:0071526	semaphorin-plexin signaling pathway	-0.796	GO:0071526	semaphorin-plexin signaling pathway	0.355	GO:0071526	semaphorin-plexin signaling pathway	-0.284	GO:0071526	semaphorin-plexin signaling pathway	-0.157
GO:0071479	cellular response to ionizing radiation	1.467	GO:0071479	cellular response to ionizing radiation	0.981	GO:0071479	cellular response to ionizing radiation	0.372	GO:0071479	cellular response to ionizing radiation	-0.961	GO:0071479	cellular response to ionizing radiation	0.271	GO:0071479	cellular response to ionizing radiation	-0.644	GO:0071479	cellular response to ionizing radiation	1.932	GO:0071479	cellular response to ionizing radiation	0.208	GO:0071479	cellular response to ionizing radiation	0.067	GO:0071479	cellular response to ionizing radiation	0.225
GO:0071456	cellular response to hypoxia	-0.648	GO:0071456	cellular response to hypoxia	0.058	GO:0071456	cellular response to hypoxia	-0.617	GO:0071456	cellular response to hypoxia	-1.745	GO:0071456	cellular response to hypoxia	-1.695	GO:0071456	cellular response to hypoxia	0.09	GO:0071456	cellular response to hypoxia	-1.036	GO:0071456	cellular response to hypoxia	-0.47	GO:0071456	cellular response to hypoxia	-0.172	GO:0071456	cellular response to hypoxia	0.795
GO:0071404	cellular response to low-density lipoprotein particle stimulus	-0.971	GO:0071404	cellular response to low-density lipoprotein particle stimulus	1.772	GO:0071404	cellular response to low-density lipoprotein particle stimulus	0.867	GO:0071404	cellular response to low-density lipoprotein particle stimulus	-0.122	GO:0071404	cellular response to low-density lipoprotein particle stimulus	0.059	GO:0071404	cellular response to low-density lipoprotein particle stimulus	-0.224	GO:0071404	cellular response to low-density lipoprotein particle stimulus	0.765	GO:0071404	cellular response to low-density lipoprotein particle stimulus	1.428	GO:0071404	cellular response to low-density lipoprotein particle stimulus	1.015	GO:0071404	cellular response to low-density lipoprotein particle stimulus	-0.785
GO:0071377	cellular response to glucagon stimulus	-0.007	GO:0071377	cellular response to glucagon stimulus	1.973	GO:0071377	cellular response to glucagon stimulus	0.551	GO:0071377	cellular response to glucagon stimulus	-0.998	GO:0071377	cellular response to glucagon stimulus	0.342	GO:0071377	cellular response to glucagon stimulus	-0.155	GO:0071377	cellular response to glucagon stimulus	-0.501	GO:0071377	cellular response to glucagon stimulus	-0.331	GO:0071377	cellular response to glucagon stimulus	-0.292	GO:0071377	cellular response to glucagon stimulus	-0.724
GO:0071364	cellular response to epidermal growth factor stimulus	1.594	GO:0071364	cellular response to epidermal growth factor stimulus	0.332	GO:0071364	cellular response to epidermal growth factor stimulus	-0.373	GO:0071364	cellular response to epidermal growth factor stimulus	0.6	GO:0071364	cellular response to epidermal growth factor stimulus	0.239	GO:0071364	cellular response to epidermal growth factor stimulus	0.323	GO:0071364	cellular response to epidermal growth factor stimulus	0.599	GO:0071364	cellular response to epidermal growth factor stimulus	1.72	GO:0071364	cellular response to epidermal growth factor stimulus	1.93	GO:0071364	cellular response to epidermal growth factor stimulus	0.554
GO:0071356	cellular response to tumor necrosis factor	-1.028	GO:0071356	cellular response to tumor necrosis factor	-0.483	GO:0071356	cellular response to tumor necrosis factor	1.131	GO:0071356	cellular response to tumor necrosis factor	-1.058	GO:0071356	cellular response to tumor necrosis factor	-0.681	GO:0071356	cellular response to tumor necrosis factor	0.947	GO:0071356	cellular response to tumor necrosis factor	-0.867	GO:0071356	cellular response to tumor necrosis factor	-0.711	GO:0071356	cellular response to tumor necrosis factor	0.856	GO:0071356	cellular response to tumor necrosis factor	0.862
GO:0071347	cellular response to interleukin-1	-0.445	GO:0071347	cellular response to interleukin-1	0.22	GO:0071347	cellular response to interleukin-1	0.766	GO:0071347	cellular response to interleukin-1	-0.922	GO:0071347	cellular response to interleukin-1	0.315	GO:0071347	cellular response to interleukin-1	1.056	GO:0071347	cellular response to interleukin-1	-0.974	GO:0071347	cellular response to interleukin-1	-1.201	GO:0071347	cellular response to interleukin-1	0.233	GO:0071347	cellular response to interleukin-1	0.737
GO:0071346	cellular response to interferon-gamma	-0.823	GO:0071346	cellular response to interferon-gamma	0.344	GO:0071346	cellular response to interferon-gamma	1.463	GO:0071346	cellular response to interferon-gamma	-0.813	GO:0071346	cellular response to interferon-gamma	0.185	GO:0071346	cellular response to interferon-gamma	1.229	GO:0071346	cellular response to interferon-gamma	-0.062	GO:0071346	cellular response to interferon-gamma	-0.16	GO:0071346	cellular response to interferon-gamma	-0.692	GO:0071346	cellular response to interferon-gamma	1.021
GO:0071300	cellular response to retinoic acid	-0.147	GO:0071300	cellular response to retinoic acid	0.144	GO:0071300	cellular response to retinoic acid	-0.184	GO:0071300	cellular response to retinoic acid	0.662	GO:0071300	cellular response to retinoic acid	-0.933	GO:0071300	cellular response to retinoic acid	-0.196	GO:0071300	cellular response to retinoic acid	-0.337	GO:0071300	cellular response to retinoic acid	-0.204	GO:0071300	cellular response to retinoic acid	-0.704	GO:0071300	cellular response to retinoic acid	-0.937
GO:0071294	cellular response to zinc ion	-0.109	GO:0071294	cellular response to zinc ion	-0.18	GO:0071294	cellular response to zinc ion	1.259	GO:0071294	cellular response to zinc ion	1.115	GO:0071294	cellular response to zinc ion	-0.403	GO:0071294	cellular response to zinc ion	0.818	GO:0071294	cellular response to zinc ion	0.941	GO:0071294	cellular response to zinc ion	-0.309	GO:0071294	cellular response to zinc ion	0.259	GO:0071294	cellular response to zinc ion	-0.244
GO:0071277	cellular response to calcium ion	-0.502	GO:0071277	cellular response to calcium ion	-0.937	GO:0071277	cellular response to calcium ion	-0.165	GO:0071277	cellular response to calcium ion	-0.524	GO:0071277	cellular response to calcium ion	1.174	GO:0071277	cellular response to calcium ion	-0.645	GO:0071277	cellular response to calcium ion	0.019	GO:0071277	cellular response to calcium ion	-0.775	GO:0071277	cellular response to calcium ion	1.069	GO:0071277	cellular response to calcium ion	0.463
GO:0071260	cellular response to mechanical stimulus	-1.324	GO:0071260	cellular response to mechanical stimulus	2.841	GO:0071260	cellular response to mechanical stimulus	-0.104	GO:0071260	cellular response to mechanical stimulus	0.829	GO:0071260	cellular response to mechanical stimulus	0.305	GO:0071260	cellular response to mechanical stimulus	-0.42	GO:0071260	cellular response to mechanical stimulus	0.763	GO:0071260	cellular response to mechanical stimulus	1.116	GO:0071260	cellular response to mechanical stimulus	-0.635	GO:0071260	cellular response to mechanical stimulus	0.053
GO:0071223	cellular response to lipoteichoic acid	-0.65	GO:0071223	cellular response to lipoteichoic acid	0.333	GO:0071223	cellular response to lipoteichoic acid	-0.1	GO:0071223	cellular response to lipoteichoic acid	-0.731	GO:0071223	cellular response to lipoteichoic acid	-0.508	GO:0071223	cellular response to lipoteichoic acid	-1.754	GO:0071223	cellular response to lipoteichoic acid	0.213	GO:0071223	cellular response to lipoteichoic acid	0.662	GO:0071223	cellular response to lipoteichoic acid	-0.142	GO:0071223	cellular response to lipoteichoic acid	-0.34
GO:0071222	cellular response to lipopolysaccharide	0.695	GO:0071222	cellular response to lipopolysaccharide	0.587	GO:0071222	cellular response to lipopolysaccharide	1.072	GO:0071222	cellular response to lipopolysaccharide	-0.338	GO:0071222	cellular response to lipopolysaccharide	-0.603	GO:0071222	cellular response to lipopolysaccharide	0.076	GO:0071222	cellular response to lipopolysaccharide	-0.769	GO:0071222	cellular response to lipopolysaccharide	-0.425	GO:0071222	cellular response to lipopolysaccharide	1.071	GO:0071222	cellular response to lipopolysaccharide	0.926
GO:0071108	protein K48-linked deubiquitination	0.444	GO:0071108	protein K48-linked deubiquitination	-1.095	GO:0071108	protein K48-linked deubiquitination	1.267	GO:0071108	protein K48-linked deubiquitination	-0.484	GO:0071108	protein K48-linked deubiquitination	0.302	GO:0071108	protein K48-linked deubiquitination	1.388	GO:0071108	protein K48-linked deubiquitination	0.901	GO:0071108	protein K48-linked deubiquitination	0.653	GO:0071108	protein K48-linked deubiquitination	1.609	GO:0071108	protein K48-linked deubiquitination	-1.15
GO:0070987	error-free translesion synthesis	0.29	GO:0070987	error-free translesion synthesis	-0.211	GO:0070987	error-free translesion synthesis	-0.292	GO:0070987	error-free translesion synthesis	-1.603	GO:0070987	error-free translesion synthesis	-0.6	GO:0070987	error-free translesion synthesis	-0.47	GO:0070987	error-free translesion synthesis	-2.537	GO:0070987	error-free translesion synthesis	0.217	GO:0070987	error-free translesion synthesis	-0.554	GO:0070987	error-free translesion synthesis	0.313
GO:0070979	protein K11-linked ubiquitination	-1.23	GO:0070979	protein K11-linked ubiquitination	0.577	GO:0070979	protein K11-linked ubiquitination	0.051	GO:0070979	protein K11-linked ubiquitination	-0.949	GO:0070979	protein K11-linked ubiquitination	0.728	GO:0070979	protein K11-linked ubiquitination	0.564	GO:0070979	protein K11-linked ubiquitination	-0.158	GO:0070979	protein K11-linked ubiquitination	-0.525	GO:0070979	protein K11-linked ubiquitination	0.453	GO:0070979	protein K11-linked ubiquitination	0.359
GO:0070936	protein K48-linked ubiquitination	-2.793	GO:0070936	protein K48-linked ubiquitination	0.287	GO:0070936	protein K48-linked ubiquitination	-1.219	GO:0070936	protein K48-linked ubiquitination	-1.269	GO:0070936	protein K48-linked ubiquitination	0.662	GO:0070936	protein K48-linked ubiquitination	-0.673	GO:0070936	protein K48-linked ubiquitination	2.293	GO:0070936	protein K48-linked ubiquitination	-0.037	GO:0070936	protein K48-linked ubiquitination	-0.492	GO:0070936	protein K48-linked ubiquitination	0.264
GO:0070935	3'-UTR-mediated mRNA stabilization	-0.81	GO:0070935	3'-UTR-mediated mRNA stabilization	-0.688	GO:0070935	3'-UTR-mediated mRNA stabilization	-0.423	GO:0070935	3'-UTR-mediated mRNA stabilization	-1.089	GO:0070935	3'-UTR-mediated mRNA stabilization	0.532	GO:0070935	3'-UTR-mediated mRNA stabilization	0.203	GO:0070935	3'-UTR-mediated mRNA stabilization	0.467	GO:0070935	3'-UTR-mediated mRNA stabilization	-0.609	GO:0070935	3'-UTR-mediated mRNA stabilization	0.969	GO:0070935	3'-UTR-mediated mRNA stabilization	-0.469
GO:0070911	global genome nucleotide-excision repair	1.141	GO:0070911	global genome nucleotide-excision repair	-1.642	GO:0070911	global genome nucleotide-excision repair	0.366	GO:0070911	global genome nucleotide-excision repair	-1.216	GO:0070911	global genome nucleotide-excision repair	-0.161	GO:0070911	global genome nucleotide-excision repair	-0.254	GO:0070911	global genome nucleotide-excision repair	0.069	GO:0070911	global genome nucleotide-excision repair	1.146	GO:0070911	global genome nucleotide-excision repair	0.405	GO:0070911	global genome nucleotide-excision repair	0.036
GO:0070830	bicellular tight junction assembly	1.378	GO:0070830	bicellular tight junction assembly	-1.428	GO:0070830	bicellular tight junction assembly	-0.192	GO:0070830	bicellular tight junction assembly	-0.342	GO:0070830	bicellular tight junction assembly	-0.624	GO:0070830	bicellular tight junction assembly	0.381	GO:0070830	bicellular tight junction assembly	2.167	GO:0070830	bicellular tight junction assembly	1.488	GO:0070830	bicellular tight junction assembly	-2.125	GO:0070830	bicellular tight junction assembly	1.561
GO:0070588	calcium ion transmembrane transport	-1.65	GO:0070588	calcium ion transmembrane transport	0.529	GO:0070588	calcium ion transmembrane transport	-0.058	GO:0070588	calcium ion transmembrane transport	2.033	GO:0070588	calcium ion transmembrane transport	0.407	GO:0070588	calcium ion transmembrane transport	-0.784	GO:0070588	calcium ion transmembrane transport	-0.539	GO:0070588	calcium ion transmembrane transport	-0.782	GO:0070588	calcium ion transmembrane transport	0.308	GO:0070588	calcium ion transmembrane transport	1.884
GO:0070527	platelet aggregation	-0.393	GO:0070527	platelet aggregation	-0.596	GO:0070527	platelet aggregation	0.475	GO:0070527	platelet aggregation	-0.017	GO:0070527	platelet aggregation	0.791	GO:0070527	platelet aggregation	-0.59	GO:0070527	platelet aggregation	1.296	GO:0070527	platelet aggregation	-0.79	GO:0070527	platelet aggregation	0.302	GO:0070527	platelet aggregation	-0.4
GO:0070374	positive regulation of ERK1 and ERK2 cascade	-1.341	GO:0070374	positive regulation of ERK1 and ERK2 cascade	0.326	GO:0070374	positive regulation of ERK1 and ERK2 cascade	0.129	GO:0070374	positive regulation of ERK1 and ERK2 cascade	0.238	GO:0070374	positive regulation of ERK1 and ERK2 cascade	-0.924	GO:0070374	positive regulation of ERK1 and ERK2 cascade	0.889	GO:0070374	positive regulation of ERK1 and ERK2 cascade	-0.56	GO:0070374	positive regulation of ERK1 and ERK2 cascade	-0.253	GO:0070374	positive regulation of ERK1 and ERK2 cascade	-0.475	GO:0070374	positive regulation of ERK1 and ERK2 cascade	0.492
GO:0070328	triglyceride homeostasis	1.159	GO:0070328	triglyceride homeostasis	-0.276	GO:0070328	triglyceride homeostasis	-0.158	GO:0070328	triglyceride homeostasis	0.386	GO:0070328	triglyceride homeostasis	-0.812	GO:0070328	triglyceride homeostasis	-0.198	GO:0070328	triglyceride homeostasis	-1.364	GO:0070328	triglyceride homeostasis	-0.134	GO:0070328	triglyceride homeostasis	0.554	GO:0070328	triglyceride homeostasis	0.643
GO:0070317	negative regulation of G0 to G1 transition	-0.549	GO:0070317	negative regulation of G0 to G1 transition	-0.858	GO:0070317	negative regulation of G0 to G1 transition	-0.349	GO:0070317	negative regulation of G0 to G1 transition	-0.539	GO:0070317	negative regulation of G0 to G1 transition	-0.973	GO:0070317	negative regulation of G0 to G1 transition	-0.063	GO:0070317	negative regulation of G0 to G1 transition	0.497	GO:0070317	negative regulation of G0 to G1 transition	-0.322	GO:0070317	negative regulation of G0 to G1 transition	-0.218	GO:0070317	negative regulation of G0 to G1 transition	-0.552
GO:0070268	cornification	-0.317	GO:0070268	cornification	-0.182	GO:0070268	cornification	-0.932	GO:0070268	cornification	-1.125	GO:0070268	cornification	-0.884	GO:0070268	cornification	-0.907	GO:0070268	cornification	-1.15	GO:0070268	cornification	0.413	GO:0070268	cornification	-0.643	GO:0070268	cornification	-0.533
GO:0070131	positive regulation of mitochondrial translation	0.709	GO:0070131	positive regulation of mitochondrial translation	-0.139	GO:0070131	positive regulation of mitochondrial translation	1.033	GO:0070131	positive regulation of mitochondrial translation	-0.829	GO:0070131	positive regulation of mitochondrial translation	-0.406	GO:0070131	positive regulation of mitochondrial translation	-0.852	GO:0070131	positive regulation of mitochondrial translation	1.434	GO:0070131	positive regulation of mitochondrial translation	-1.475	GO:0070131	positive regulation of mitochondrial translation	-0.824	GO:0070131	positive regulation of mitochondrial translation	-0.005
GO:0070126	mitochondrial translational termination	1.547	GO:0070126	mitochondrial translational termination	0.713	GO:0070126	mitochondrial translational termination	1.561	GO:0070126	mitochondrial translational termination	0.046	GO:0070126	mitochondrial translational termination	0.197	GO:0070126	mitochondrial translational termination	-0.716	GO:0070126	mitochondrial translational termination	2.407	GO:0070126	mitochondrial translational termination	-1.224	GO:0070126	mitochondrial translational termination	-0.69	GO:0070126	mitochondrial translational termination	0.24
GO:0070125	mitochondrial translational elongation	1.985	GO:0070125	mitochondrial translational elongation	0.721	GO:0070125	mitochondrial translational elongation	1.365	GO:0070125	mitochondrial translational elongation	-0.045	GO:0070125	mitochondrial translational elongation	0.174	GO:0070125	mitochondrial translational elongation	-0.945	GO:0070125	mitochondrial translational elongation	2.081	GO:0070125	mitochondrial translational elongation	-1.286	GO:0070125	mitochondrial translational elongation	-0.853	GO:0070125	mitochondrial translational elongation	0.158
GO:0070098	chemokine-mediated signaling pathway	-0.889	GO:0070098	chemokine-mediated signaling pathway	-0.559	GO:0070098	chemokine-mediated signaling pathway	1.485	GO:0070098	chemokine-mediated signaling pathway	0.201	GO:0070098	chemokine-mediated signaling pathway	-0.144	GO:0070098	chemokine-mediated signaling pathway	2.841	GO:0070098	chemokine-mediated signaling pathway	-0.69	GO:0070098	chemokine-mediated signaling pathway	-0.754	GO:0070098	chemokine-mediated signaling pathway	0.079	GO:0070098	chemokine-mediated signaling pathway	1.342
GO:0065009	regulation of molecular function	0.521	GO:0065009	regulation of molecular function	1.918	GO:0065009	regulation of molecular function	0.79	GO:0065009	regulation of molecular function	2.621	GO:0065009	regulation of molecular function	-0.142	GO:0065009	regulation of molecular function	-0.839	GO:0065009	regulation of molecular function	0.479	GO:0065009	regulation of molecular function	0.961	GO:0065009	regulation of molecular function	0.342	GO:0065009	regulation of molecular function	1.522
GO:0061844	antimicrobial humoral immune response mediated by antimicrobial peptide	-0.467	GO:0061844	antimicrobial humoral immune response mediated by antimicrobial peptide	-1.323	GO:0061844	antimicrobial humoral immune response mediated by antimicrobial peptide	-0.244	GO:0061844	antimicrobial humoral immune response mediated by antimicrobial peptide	-0.386	GO:0061844	antimicrobial humoral immune response mediated by antimicrobial peptide	-0.059	GO:0061844	antimicrobial humoral immune response mediated by antimicrobial peptide	0.397	GO:0061844	antimicrobial humoral immune response mediated by antimicrobial peptide	-0.282	GO:0061844	antimicrobial humoral immune response mediated by antimicrobial peptide	-0.753	GO:0061844	antimicrobial humoral immune response mediated by antimicrobial peptide	0.225	GO:0061844	antimicrobial humoral immune response mediated by antimicrobial peptide	1.124
GO:0061621	canonical glycolysis	-1.584	GO:0061621	canonical glycolysis	0.036	GO:0061621	canonical glycolysis	-0.933	GO:0061621	canonical glycolysis	-0.171	GO:0061621	canonical glycolysis	0.166	GO:0061621	canonical glycolysis	-0.123	GO:0061621	canonical glycolysis	-1.236	GO:0061621	canonical glycolysis	-1.036	GO:0061621	canonical glycolysis	-0.273	GO:0061621	canonical glycolysis	-0.397
GO:0061512	protein localization to cilium	0.19	GO:0061512	protein localization to cilium	-0.612	GO:0061512	protein localization to cilium	1.334	GO:0061512	protein localization to cilium	0.4	GO:0061512	protein localization to cilium	0.121	GO:0061512	protein localization to cilium	-0.134	GO:0061512	protein localization to cilium	-2.076	GO:0061512	protein localization to cilium	0.001	GO:0061512	protein localization to cilium	1.465	GO:0061512	protein localization to cilium	-0.521
GO:0061436	establishment of skin barrier	0.175	GO:0061436	establishment of skin barrier	-0.208	GO:0061436	establishment of skin barrier	-0.718	GO:0061436	establishment of skin barrier	-1.174	GO:0061436	establishment of skin barrier	0.119	GO:0061436	establishment of skin barrier	-1.064	GO:0061436	establishment of skin barrier	-0.52	GO:0061436	establishment of skin barrier	-0.016	GO:0061436	establishment of skin barrier	-0.015	GO:0061436	establishment of skin barrier	-0.239
GO:0061418	regulation of transcription from RNA polymerase II promoter in response to hypoxia	-0.624	GO:0061418	regulation of transcription from RNA polymerase II promoter in response to hypoxia	-0.4	GO:0061418	regulation of transcription from RNA polymerase II promoter in response to hypoxia	0.112	GO:0061418	regulation of transcription from RNA polymerase II promoter in response to hypoxia	-0.502	GO:0061418	regulation of transcription from RNA polymerase II promoter in response to hypoxia	0.387	GO:0061418	regulation of transcription from RNA polymerase II promoter in response to hypoxia	1.194	GO:0061418	regulation of transcription from RNA polymerase II promoter in response to hypoxia	0.105	GO:0061418	regulation of transcription from RNA polymerase II promoter in response to hypoxia	-0.433	GO:0061418	regulation of transcription from RNA polymerase II promoter in response to hypoxia	0.952	GO:0061418	regulation of transcription from RNA polymerase II promoter in response to hypoxia	0.017
GO:0061337	cardiac conduction	-0.33	GO:0061337	cardiac conduction	2.057	GO:0061337	cardiac conduction	-0.428	GO:0061337	cardiac conduction	2.573	GO:0061337	cardiac conduction	-1.319	GO:0061337	cardiac conduction	0.308	GO:0061337	cardiac conduction	0.934	GO:0061337	cardiac conduction	0.55	GO:0061337	cardiac conduction	-0.082	GO:0061337	cardiac conduction	0.063
GO:0061158	3'-UTR-mediated mRNA destabilization	0.314	GO:0061158	3'-UTR-mediated mRNA destabilization	-0.194	GO:0061158	3'-UTR-mediated mRNA destabilization	0.632	GO:0061158	3'-UTR-mediated mRNA destabilization	0.903	GO:0061158	3'-UTR-mediated mRNA destabilization	0.54	GO:0061158	3'-UTR-mediated mRNA destabilization	-0.134	GO:0061158	3'-UTR-mediated mRNA destabilization	1.291	GO:0061158	3'-UTR-mediated mRNA destabilization	-1.22	GO:0061158	3'-UTR-mediated mRNA destabilization	0.303	GO:0061158	3'-UTR-mediated mRNA destabilization	0.324
GO:0061077	chaperone-mediated protein folding	0.138	GO:0061077	chaperone-mediated protein folding	0.106	GO:0061077	chaperone-mediated protein folding	-0.443	GO:0061077	chaperone-mediated protein folding	-0.12	GO:0061077	chaperone-mediated protein folding	-0.656	GO:0061077	chaperone-mediated protein folding	-0.697	GO:0061077	chaperone-mediated protein folding	0.562	GO:0061077	chaperone-mediated protein folding	-0.036	GO:0061077	chaperone-mediated protein folding	-0.257	GO:0061077	chaperone-mediated protein folding	-0.513
GO:0061025	membrane fusion	-0.273	GO:0061025	membrane fusion	-0.044	GO:0061025	membrane fusion	-0.132	GO:0061025	membrane fusion	1.054	GO:0061025	membrane fusion	0.148	GO:0061025	membrane fusion	-1.059	GO:0061025	membrane fusion	0.934	GO:0061025	membrane fusion	1.039	GO:0061025	membrane fusion	-0.73	GO:0061025	membrane fusion	-0.728
GO:0061024	membrane organization	0.725	GO:0061024	membrane organization	1.276	GO:0061024	membrane organization	0.427	GO:0061024	membrane organization	-0.125	GO:0061024	membrane organization	0.249	GO:0061024	membrane organization	-0.634	GO:0061024	membrane organization	2.233	GO:0061024	membrane organization	1.537	GO:0061024	membrane organization	1.596	GO:0061024	membrane organization	0.126
GO:0060968	regulation of gene silencing	0.9	GO:0060968	regulation of gene silencing	-0.145	GO:0060968	regulation of gene silencing	-1.453	GO:0060968	regulation of gene silencing	-0.215	GO:0060968	regulation of gene silencing	0.23	GO:0060968	regulation of gene silencing	-1.296	GO:0060968	regulation of gene silencing	-0.443	GO:0060968	regulation of gene silencing	0.39	GO:0060968	regulation of gene silencing	-0.009	GO:0060968	regulation of gene silencing	0.132
GO:0060964	regulation of gene silencing by miRNA	0.806	GO:0060964	regulation of gene silencing by miRNA	-0.457	GO:0060964	regulation of gene silencing by miRNA	-0.598	GO:0060964	regulation of gene silencing by miRNA	-0.765	GO:0060964	regulation of gene silencing by miRNA	-0.039	GO:0060964	regulation of gene silencing by miRNA	-1.23	GO:0060964	regulation of gene silencing by miRNA	-0.354	GO:0060964	regulation of gene silencing by miRNA	-0.905	GO:0060964	regulation of gene silencing by miRNA	0.612	GO:0060964	regulation of gene silencing by miRNA	0.316
GO:0060548	negative regulation of cell death	0.007	GO:0060548	negative regulation of cell death	0.122	GO:0060548	negative regulation of cell death	0.884	GO:0060548	negative regulation of cell death	1.112	GO:0060548	negative regulation of cell death	0.414	GO:0060548	negative regulation of cell death	1.324	GO:0060548	negative regulation of cell death	0.267	GO:0060548	negative regulation of cell death	0.33	GO:0060548	negative regulation of cell death	0.861	GO:0060548	negative regulation of cell death	-0.73
GO:0060544	regulation of necroptotic process	2.113	GO:0060544	regulation of necroptotic process	-0.81	GO:0060544	regulation of necroptotic process	0.384	GO:0060544	regulation of necroptotic process	-0.819	GO:0060544	regulation of necroptotic process	-0.512	GO:0060544	regulation of necroptotic process	-0.857	GO:0060544	regulation of necroptotic process	-0.544	GO:0060544	regulation of necroptotic process	0.031	GO:0060544	regulation of necroptotic process	-0.785	GO:0060544	regulation of necroptotic process	0.89
GO:0060413	atrial septum morphogenesis	-0.888	GO:0060413	atrial septum morphogenesis	-0.013	GO:0060413	atrial septum morphogenesis	-0.971	GO:0060413	atrial septum morphogenesis	-2.191	GO:0060413	atrial septum morphogenesis	1.399	GO:0060413	atrial septum morphogenesis	0.072	GO:0060413	atrial septum morphogenesis	0.471	GO:0060413	atrial septum morphogenesis	0.464	GO:0060413	atrial septum morphogenesis	-0.443	GO:0060413	atrial septum morphogenesis	-0.542
GO:0060412	ventricular septum morphogenesis	-0.605	GO:0060412	ventricular septum morphogenesis	0.35	GO:0060412	ventricular septum morphogenesis	-1.396	GO:0060412	ventricular septum morphogenesis	0.052	GO:0060412	ventricular septum morphogenesis	-0.327	GO:0060412	ventricular septum morphogenesis	-0.44	GO:0060412	ventricular septum morphogenesis	-0.209	GO:0060412	ventricular septum morphogenesis	1.261	GO:0060412	ventricular septum morphogenesis	-0.32	GO:0060412	ventricular septum morphogenesis	0.673
GO:0060395	SMAD protein signal transduction	0.084	GO:0060395	SMAD protein signal transduction	0.959	GO:0060395	SMAD protein signal transduction	-0.994	GO:0060395	SMAD protein signal transduction	-0.377	GO:0060395	SMAD protein signal transduction	-0.579	GO:0060395	SMAD protein signal transduction	0.412	GO:0060395	SMAD protein signal transduction	-0.13	GO:0060395	SMAD protein signal transduction	0.252	GO:0060395	SMAD protein signal transduction	0.093	GO:0060395	SMAD protein signal transduction	0.072
GO:0060389	pathway-restricted SMAD protein phosphorylation	-0.37	GO:0060389	pathway-restricted SMAD protein phosphorylation	1.836	GO:0060389	pathway-restricted SMAD protein phosphorylation	0.416	GO:0060389	pathway-restricted SMAD protein phosphorylation	0.571	GO:0060389	pathway-restricted SMAD protein phosphorylation	-0.114	GO:0060389	pathway-restricted SMAD protein phosphorylation	-0.009	GO:0060389	pathway-restricted SMAD protein phosphorylation	1.122	GO:0060389	pathway-restricted SMAD protein phosphorylation	-0.913	GO:0060389	pathway-restricted SMAD protein phosphorylation	-0.904	GO:0060389	pathway-restricted SMAD protein phosphorylation	0.596
GO:0060338	regulation of type I interferon-mediated signaling pathway	1.129	GO:0060338	regulation of type I interferon-mediated signaling pathway	-0.622	GO:0060338	regulation of type I interferon-mediated signaling pathway	-0.427	GO:0060338	regulation of type I interferon-mediated signaling pathway	-0.782	GO:0060338	regulation of type I interferon-mediated signaling pathway	0.256	GO:0060338	regulation of type I interferon-mediated signaling pathway	-0.224	GO:0060338	regulation of type I interferon-mediated signaling pathway	-0.316	GO:0060338	regulation of type I interferon-mediated signaling pathway	-0.346	GO:0060338	regulation of type I interferon-mediated signaling pathway	-0.025	GO:0060338	regulation of type I interferon-mediated signaling pathway	0.104
GO:0060337	type I interferon signaling pathway	0.165	GO:0060337	type I interferon signaling pathway	-0.368	GO:0060337	type I interferon signaling pathway	0.211	GO:0060337	type I interferon signaling pathway	-0.916	GO:0060337	type I interferon signaling pathway	0.691	GO:0060337	type I interferon signaling pathway	0.26	GO:0060337	type I interferon signaling pathway	0.304	GO:0060337	type I interferon signaling pathway	-0.197	GO:0060337	type I interferon signaling pathway	0.279	GO:0060337	type I interferon signaling pathway	-0.122
GO:0060333	interferon-gamma-mediated signaling pathway	-0.776	GO:0060333	interferon-gamma-mediated signaling pathway	0.304	GO:0060333	interferon-gamma-mediated signaling pathway	-0.238	GO:0060333	interferon-gamma-mediated signaling pathway	0.256	GO:0060333	interferon-gamma-mediated signaling pathway	0.223	GO:0060333	interferon-gamma-mediated signaling pathway	1.135	GO:0060333	interferon-gamma-mediated signaling pathway	0.812	GO:0060333	interferon-gamma-mediated signaling pathway	-0.027	GO:0060333	interferon-gamma-mediated signaling pathway	0.155	GO:0060333	interferon-gamma-mediated signaling pathway	0.531
GO:0060326	cell chemotaxis	0.406	GO:0060326	cell chemotaxis	1.399	GO:0060326	cell chemotaxis	0.204	GO:0060326	cell chemotaxis	1.205	GO:0060326	cell chemotaxis	0.651	GO:0060326	cell chemotaxis	1.343	GO:0060326	cell chemotaxis	-1.785	GO:0060326	cell chemotaxis	0.193	GO:0060326	cell chemotaxis	-0.657	GO:0060326	cell chemotaxis	0.088
GO:0060325	face morphogenesis	0.126	GO:0060325	face morphogenesis	-0.122	GO:0060325	face morphogenesis	-0.335	GO:0060325	face morphogenesis	-0.881	GO:0060325	face morphogenesis	0.045	GO:0060325	face morphogenesis	0.406	GO:0060325	face morphogenesis	1.402	GO:0060325	face morphogenesis	-0.045	GO:0060325	face morphogenesis	0.257	GO:0060325	face morphogenesis	-0.235
GO:0060294	cilium movement involved in cell motility	0.111	GO:0060294	cilium movement involved in cell motility	-0.359	GO:0060294	cilium movement involved in cell motility	-1.063	GO:0060294	cilium movement involved in cell motility	-0.504	GO:0060294	cilium movement involved in cell motility	-0.329	GO:0060294	cilium movement involved in cell motility	-0.108	GO:0060294	cilium movement involved in cell motility	0.649	GO:0060294	cilium movement involved in cell motility	-2.122	GO:0060294	cilium movement involved in cell motility	-0.137	GO:0060294	cilium movement involved in cell motility	-1.144
GO:0060291	long-term synaptic potentiation	0.207	GO:0060291	long-term synaptic potentiation	1.33	GO:0060291	long-term synaptic potentiation	-0.392	GO:0060291	long-term synaptic potentiation	1.732	GO:0060291	long-term synaptic potentiation	0.642	GO:0060291	long-term synaptic potentiation	-0.13	GO:0060291	long-term synaptic potentiation	0.201	GO:0060291	long-term synaptic potentiation	-0.974	GO:0060291	long-term synaptic potentiation	0.229	GO:0060291	long-term synaptic potentiation	-0.173
GO:0060271	cilium assembly	0.564	GO:0060271	cilium assembly	-0.396	GO:0060271	cilium assembly	-1.371	GO:0060271	cilium assembly	0.496	GO:0060271	cilium assembly	-0.207	GO:0060271	cilium assembly	-0.378	GO:0060271	cilium assembly	-1.013	GO:0060271	cilium assembly	-0.162	GO:0060271	cilium assembly	0.537	GO:0060271	cilium assembly	-0.193
GO:0060216	definitive hemopoiesis	-1.42	GO:0060216	definitive hemopoiesis	0.505	GO:0060216	definitive hemopoiesis	-0.469	GO:0060216	definitive hemopoiesis	-0.82	GO:0060216	definitive hemopoiesis	-0.148	GO:0060216	definitive hemopoiesis	-1.096	GO:0060216	definitive hemopoiesis	1.316	GO:0060216	definitive hemopoiesis	1.009	GO:0060216	definitive hemopoiesis	1.384	GO:0060216	definitive hemopoiesis	0.378
GO:0060079	excitatory postsynaptic potential	-1.541	GO:0060079	excitatory postsynaptic potential	0.426	GO:0060079	excitatory postsynaptic potential	-0.596	GO:0060079	excitatory postsynaptic potential	1.194	GO:0060079	excitatory postsynaptic potential	1.069	GO:0060079	excitatory postsynaptic potential	0.386	GO:0060079	excitatory postsynaptic potential	-0.89	GO:0060079	excitatory postsynaptic potential	-0.297	GO:0060079	excitatory postsynaptic potential	0.816	GO:0060079	excitatory postsynaptic potential	-0.707
GO:0060071	Wnt signaling pathway, planar cell polarity pathway	0.792	GO:0060071	Wnt signaling pathway, planar cell polarity pathway	0.434	GO:0060071	Wnt signaling pathway, planar cell polarity pathway	-0.202	GO:0060071	Wnt signaling pathway, planar cell polarity pathway	-0.034	GO:0060071	Wnt signaling pathway, planar cell polarity pathway	0.616	GO:0060071	Wnt signaling pathway, planar cell polarity pathway	1.131	GO:0060071	Wnt signaling pathway, planar cell polarity pathway	0.65	GO:0060071	Wnt signaling pathway, planar cell polarity pathway	-0.089	GO:0060071	Wnt signaling pathway, planar cell polarity pathway	0.862	GO:0060071	Wnt signaling pathway, planar cell polarity pathway	-0.284
GO:0060070	canonical Wnt signaling pathway	-2.328	GO:0060070	canonical Wnt signaling pathway	0.523	GO:0060070	canonical Wnt signaling pathway	-0.494	GO:0060070	canonical Wnt signaling pathway	0.622	GO:0060070	canonical Wnt signaling pathway	-0.741	GO:0060070	canonical Wnt signaling pathway	0.166	GO:0060070	canonical Wnt signaling pathway	-0.621	GO:0060070	canonical Wnt signaling pathway	0.452	GO:0060070	canonical Wnt signaling pathway	-0.2	GO:0060070	canonical Wnt signaling pathway	-0.886
GO:0060055	angiogenesis involved in wound healing	0.091	GO:0060055	angiogenesis involved in wound healing	0.857	GO:0060055	angiogenesis involved in wound healing	0.133	GO:0060055	angiogenesis involved in wound healing	-0.085	GO:0060055	angiogenesis involved in wound healing	-0.2	GO:0060055	angiogenesis involved in wound healing	-0.245	GO:0060055	angiogenesis involved in wound healing	0.461	GO:0060055	angiogenesis involved in wound healing	-0.523	GO:0060055	angiogenesis involved in wound healing	-0.926	GO:0060055	angiogenesis involved in wound healing	0.638
GO:0060048	cardiac muscle contraction	-0.584	GO:0060048	cardiac muscle contraction	1.638	GO:0060048	cardiac muscle contraction	-0.426	GO:0060048	cardiac muscle contraction	-0.023	GO:0060048	cardiac muscle contraction	1.899	GO:0060048	cardiac muscle contraction	0.627	GO:0060048	cardiac muscle contraction	-0.588	GO:0060048	cardiac muscle contraction	-0.415	GO:0060048	cardiac muscle contraction	-0.976	GO:0060048	cardiac muscle contraction	-0.409
GO:0060045	positive regulation of cardiac muscle cell proliferation	-0.668	GO:0060045	positive regulation of cardiac muscle cell proliferation	1.401	GO:0060045	positive regulation of cardiac muscle cell proliferation	-1.208	GO:0060045	positive regulation of cardiac muscle cell proliferation	2.107	GO:0060045	positive regulation of cardiac muscle cell proliferation	-0.158	GO:0060045	positive regulation of cardiac muscle cell proliferation	-0.976	GO:0060045	positive regulation of cardiac muscle cell proliferation	-0.685	GO:0060045	positive regulation of cardiac muscle cell proliferation	0.116	GO:0060045	positive regulation of cardiac muscle cell proliferation	-0.586	GO:0060045	positive regulation of cardiac muscle cell proliferation	0.499
GO:0060041	retina development in camera-type eye	-0.547	GO:0060041	retina development in camera-type eye	0.984	GO:0060041	retina development in camera-type eye	-0.828	GO:0060041	retina development in camera-type eye	0.14	GO:0060041	retina development in camera-type eye	-0.501	GO:0060041	retina development in camera-type eye	-1.074	GO:0060041	retina development in camera-type eye	-0.616	GO:0060041	retina development in camera-type eye	-1.014	GO:0060041	retina development in camera-type eye	0.549	GO:0060041	retina development in camera-type eye	-0.782
GO:0060037	pharyngeal system development	0.416	GO:0060037	pharyngeal system development	0.296	GO:0060037	pharyngeal system development	-0.436	GO:0060037	pharyngeal system development	-2.019	GO:0060037	pharyngeal system development	0.616	GO:0060037	pharyngeal system development	-0.873	GO:0060037	pharyngeal system development	-1.758	GO:0060037	pharyngeal system development	0.652	GO:0060037	pharyngeal system development	-0.177	GO:0060037	pharyngeal system development	-0.14
GO:0060021	palate development	-0.883	GO:0060021	palate development	1.24	GO:0060021	palate development	-1.144	GO:0060021	palate development	0.547	GO:0060021	palate development	-0.055	GO:0060021	palate development	0.244	GO:0060021	palate development	-0.464	GO:0060021	palate development	1.569	GO:0060021	palate development	-0.176	GO:0060021	palate development	-0.298
GO:0055114	oxidation-reduction process	1.322	GO:0055114	oxidation-reduction process	0.848	GO:0055114	oxidation-reduction process	0.447	GO:0055114	oxidation-reduction process	-0.284	GO:0055114	oxidation-reduction process	0.21	GO:0055114	oxidation-reduction process	-2.03	GO:0055114	oxidation-reduction process	0.127	GO:0055114	oxidation-reduction process	0.571	GO:0055114	oxidation-reduction process	-1.371	GO:0055114	oxidation-reduction process	0.879
GO:0055088	lipid homeostasis	0.969	GO:0055088	lipid homeostasis	0.742	GO:0055088	lipid homeostasis	-0.766	GO:0055088	lipid homeostasis	-0.917	GO:0055088	lipid homeostasis	1.975	GO:0055088	lipid homeostasis	-0.342	GO:0055088	lipid homeostasis	0.01	GO:0055088	lipid homeostasis	1.733	GO:0055088	lipid homeostasis	0.992	GO:0055088	lipid homeostasis	0.622
GO:0055085	transmembrane transport	0.709	GO:0055085	transmembrane transport	-0.126	GO:0055085	transmembrane transport	-1.063	GO:0055085	transmembrane transport	0.167	GO:0055085	transmembrane transport	0.598	GO:0055085	transmembrane transport	0.773	GO:0055085	transmembrane transport	0.254	GO:0055085	transmembrane transport	-1.358	GO:0055085	transmembrane transport	-0.709	GO:0055085	transmembrane transport	2.074
GO:0055072	iron ion homeostasis	0.927	GO:0055072	iron ion homeostasis	0.762	GO:0055072	iron ion homeostasis	-0.696	GO:0055072	iron ion homeostasis	-1.016	GO:0055072	iron ion homeostasis	0.004	GO:0055072	iron ion homeostasis	-2.591	GO:0055072	iron ion homeostasis	0.294	GO:0055072	iron ion homeostasis	0.143	GO:0055072	iron ion homeostasis	-0.357	GO:0055072	iron ion homeostasis	-0.521
GO:0055010	ventricular cardiac muscle tissue morphogenesis	-0.873	GO:0055010	ventricular cardiac muscle tissue morphogenesis	2.019	GO:0055010	ventricular cardiac muscle tissue morphogenesis	0.202	GO:0055010	ventricular cardiac muscle tissue morphogenesis	-0.744	GO:0055010	ventricular cardiac muscle tissue morphogenesis	1.338	GO:0055010	ventricular cardiac muscle tissue morphogenesis	-0.761	GO:0055010	ventricular cardiac muscle tissue morphogenesis	-0.959	GO:0055010	ventricular cardiac muscle tissue morphogenesis	0.446	GO:0055010	ventricular cardiac muscle tissue morphogenesis	-1.193	GO:0055010	ventricular cardiac muscle tissue morphogenesis	0.396
GO:0055008	cardiac muscle tissue morphogenesis	-0.77	GO:0055008	cardiac muscle tissue morphogenesis	0.857	GO:0055008	cardiac muscle tissue morphogenesis	-0.634	GO:0055008	cardiac muscle tissue morphogenesis	-0.867	GO:0055008	cardiac muscle tissue morphogenesis	0.77	GO:0055008	cardiac muscle tissue morphogenesis	-0.466	GO:0055008	cardiac muscle tissue morphogenesis	-0.681	GO:0055008	cardiac muscle tissue morphogenesis	1.305	GO:0055008	cardiac muscle tissue morphogenesis	-0.164	GO:0055008	cardiac muscle tissue morphogenesis	-0.873
GO:0055003	cardiac myofibril assembly	-1.022	GO:0055003	cardiac myofibril assembly	1.197	GO:0055003	cardiac myofibril assembly	-1.084	GO:0055003	cardiac myofibril assembly	-0.864	GO:0055003	cardiac myofibril assembly	0.162	GO:0055003	cardiac myofibril assembly	-0.249	GO:0055003	cardiac myofibril assembly	-0.661	GO:0055003	cardiac myofibril assembly	0.615	GO:0055003	cardiac myofibril assembly	-0.399	GO:0055003	cardiac myofibril assembly	0.243
GO:0052695	cellular glucuronidation	1.064	GO:0052695	cellular glucuronidation	-1.294	GO:0052695	cellular glucuronidation	-0.544	GO:0052695	cellular glucuronidation	-0.543	GO:0052695	cellular glucuronidation	0.458	GO:0052695	cellular glucuronidation	0.76	GO:0052695	cellular glucuronidation	-2.265	GO:0052695	cellular glucuronidation	1.718	GO:0052695	cellular glucuronidation	-1.06	GO:0052695	cellular glucuronidation	1.804
GO:0051973	positive regulation of telomerase activity	-0.09	GO:0051973	positive regulation of telomerase activity	-0.169	GO:0051973	positive regulation of telomerase activity	0.357	GO:0051973	positive regulation of telomerase activity	0.722	GO:0051973	positive regulation of telomerase activity	-0.224	GO:0051973	positive regulation of telomerase activity	-0.891	GO:0051973	positive regulation of telomerase activity	0.166	GO:0051973	positive regulation of telomerase activity	0.996	GO:0051973	positive regulation of telomerase activity	0.308	GO:0051973	positive regulation of telomerase activity	-0.697
GO:0051966	regulation of synaptic transmission, glutamatergic	0.461	GO:0051966	regulation of synaptic transmission, glutamatergic	0.314	GO:0051966	regulation of synaptic transmission, glutamatergic	-0.493	GO:0051966	regulation of synaptic transmission, glutamatergic	3.072	GO:0051966	regulation of synaptic transmission, glutamatergic	0.658	GO:0051966	regulation of synaptic transmission, glutamatergic	0.722	GO:0051966	regulation of synaptic transmission, glutamatergic	-1.063	GO:0051966	regulation of synaptic transmission, glutamatergic	-0.513	GO:0051966	regulation of synaptic transmission, glutamatergic	1.17	GO:0051966	regulation of synaptic transmission, glutamatergic	1.426
GO:0051965	positive regulation of synapse assembly	-1.592	GO:0051965	positive regulation of synapse assembly	1.841	GO:0051965	positive regulation of synapse assembly	-0.022	GO:0051965	positive regulation of synapse assembly	3.138	GO:0051965	positive regulation of synapse assembly	1.039	GO:0051965	positive regulation of synapse assembly	0.915	GO:0051965	positive regulation of synapse assembly	-0.169	GO:0051965	positive regulation of synapse assembly	-0.477	GO:0051965	positive regulation of synapse assembly	0.249	GO:0051965	positive regulation of synapse assembly	0.145
GO:0051930	regulation of sensory perception of pain	1.186	GO:0051930	regulation of sensory perception of pain	1.065	GO:0051930	regulation of sensory perception of pain	0.241	GO:0051930	regulation of sensory perception of pain	0.329	GO:0051930	regulation of sensory perception of pain	0.834	GO:0051930	regulation of sensory perception of pain	-1.688	GO:0051930	regulation of sensory perception of pain	0.245	GO:0051930	regulation of sensory perception of pain	0.435	GO:0051930	regulation of sensory perception of pain	-0.845	GO:0051930	regulation of sensory perception of pain	0.778
GO:0051899	membrane depolarization	-0.239	GO:0051899	membrane depolarization	-0.373	GO:0051899	membrane depolarization	0.397	GO:0051899	membrane depolarization	2.054	GO:0051899	membrane depolarization	-0.078	GO:0051899	membrane depolarization	0.102	GO:0051899	membrane depolarization	0.82	GO:0051899	membrane depolarization	0.214	GO:0051899	membrane depolarization	0.28	GO:0051899	membrane depolarization	-0.11
GO:0051897	positive regulation of protein kinase B signaling	-0.682	GO:0051897	positive regulation of protein kinase B signaling	0.623	GO:0051897	positive regulation of protein kinase B signaling	1.282	GO:0051897	positive regulation of protein kinase B signaling	-0.249	GO:0051897	positive regulation of protein kinase B signaling	-0.007	GO:0051897	positive regulation of protein kinase B signaling	2.303	GO:0051897	positive regulation of protein kinase B signaling	-0.277	GO:0051897	positive regulation of protein kinase B signaling	0.559	GO:0051897	positive regulation of protein kinase B signaling	-0.257	GO:0051897	positive regulation of protein kinase B signaling	-0.308
GO:0051865	protein autoubiquitination	-1.63	GO:0051865	protein autoubiquitination	0.136	GO:0051865	protein autoubiquitination	0.121	GO:0051865	protein autoubiquitination	-0.113	GO:0051865	protein autoubiquitination	0.633	GO:0051865	protein autoubiquitination	-0.519	GO:0051865	protein autoubiquitination	1.454	GO:0051865	protein autoubiquitination	0.397	GO:0051865	protein autoubiquitination	1.443	GO:0051865	protein autoubiquitination	0.046
GO:0051781	positive regulation of cell division	-2.37	GO:0051781	positive regulation of cell division	1.099	GO:0051781	positive regulation of cell division	0.008	GO:0051781	positive regulation of cell division	-0.399	GO:0051781	positive regulation of cell division	0.074	GO:0051781	positive regulation of cell division	-0.978	GO:0051781	positive regulation of cell division	-1.195	GO:0051781	positive regulation of cell division	-2.163	GO:0051781	positive regulation of cell division	-0.026	GO:0051781	positive regulation of cell division	-1.113
GO:0051726	regulation of cell cycle	-0.844	GO:0051726	regulation of cell cycle	-0.514	GO:0051726	regulation of cell cycle	-0.03	GO:0051726	regulation of cell cycle	-2.474	GO:0051726	regulation of cell cycle	1.139	GO:0051726	regulation of cell cycle	-0.861	GO:0051726	regulation of cell cycle	1.115	GO:0051726	regulation of cell cycle	0.658	GO:0051726	regulation of cell cycle	0.784	GO:0051726	regulation of cell cycle	-0.508
GO:0051693	actin filament capping	1.401	GO:0051693	actin filament capping	-0.601	GO:0051693	actin filament capping	-0.005	GO:0051693	actin filament capping	1.412	GO:0051693	actin filament capping	2.745	GO:0051693	actin filament capping	-0.071	GO:0051693	actin filament capping	-0.116	GO:0051693	actin filament capping	1.392	GO:0051693	actin filament capping	0.381	GO:0051693	actin filament capping	0.156
GO:0051642	centrosome localization	0.802	GO:0051642	centrosome localization	0.556	GO:0051642	centrosome localization	-0.221	GO:0051642	centrosome localization	0.351	GO:0051642	centrosome localization	0.441	GO:0051642	centrosome localization	-0.755	GO:0051642	centrosome localization	-0.714	GO:0051642	centrosome localization	-1.232	GO:0051642	centrosome localization	-0.579	GO:0051642	centrosome localization	-0.221
GO:0051607	defense response to virus	-0.261	GO:0051607	defense response to virus	0.172	GO:0051607	defense response to virus	-0.461	GO:0051607	defense response to virus	-1.507	GO:0051607	defense response to virus	0.259	GO:0051607	defense response to virus	0.112	GO:0051607	defense response to virus	0.905	GO:0051607	defense response to virus	-0.185	GO:0051607	defense response to virus	0.894	GO:0051607	defense response to virus	0.463
GO:0051603	proteolysis involved in cellular protein catabolic process	0.668	GO:0051603	proteolysis involved in cellular protein catabolic process	0.6	GO:0051603	proteolysis involved in cellular protein catabolic process	-0.499	GO:0051603	proteolysis involved in cellular protein catabolic process	-1.197	GO:0051603	proteolysis involved in cellular protein catabolic process	0.314	GO:0051603	proteolysis involved in cellular protein catabolic process	1.197	GO:0051603	proteolysis involved in cellular protein catabolic process	-1.305	GO:0051603	proteolysis involved in cellular protein catabolic process	-1.046	GO:0051603	proteolysis involved in cellular protein catabolic process	-0.246	GO:0051603	proteolysis involved in cellular protein catabolic process	0.382
GO:0051591	response to cAMP	-0.956	GO:0051591	response to cAMP	-1.622	GO:0051591	response to cAMP	-0.843	GO:0051591	response to cAMP	0.02	GO:0051591	response to cAMP	0.397	GO:0051591	response to cAMP	-1.467	GO:0051591	response to cAMP	-0.673	GO:0051591	response to cAMP	-0.552	GO:0051591	response to cAMP	0.54	GO:0051591	response to cAMP	0.86
GO:0051482	positive regulation of cytosolic calcium ion concentration involved in phospholipase C-activating G-protein coupled signaling pathway	0.659	GO:0051482	positive regulation of cytosolic calcium ion concentration involved in phospholipase C-activating G-protein coupled signaling pathway	-0.939	GO:0051482	positive regulation of cytosolic calcium ion concentration involved in phospholipase C-activating G-protein coupled signaling pathway	0.81	GO:0051482	positive regulation of cytosolic calcium ion concentration involved in phospholipase C-activating G-protein coupled signaling pathway	-0.07	GO:0051482	positive regulation of cytosolic calcium ion concentration involved in phospholipase C-activating G-protein coupled signaling pathway	-0.017	GO:0051482	positive regulation of cytosolic calcium ion concentration involved in phospholipase C-activating G-protein coupled signaling pathway	0.314	GO:0051482	positive regulation of cytosolic calcium ion concentration involved in phospholipase C-activating G-protein coupled signaling pathway	-1.512	GO:0051482	positive regulation of cytosolic calcium ion concentration involved in phospholipase C-activating G-protein coupled signaling pathway	0.331	GO:0051482	positive regulation of cytosolic calcium ion concentration involved in phospholipase C-activating G-protein coupled signaling pathway	-0.545	GO:0051482	positive regulation of cytosolic calcium ion concentration involved in phospholipase C-activating G-protein coupled signaling pathway	0.633
GO:0051480	regulation of cytosolic calcium ion concentration	-1.258	GO:0051480	regulation of cytosolic calcium ion concentration	1.09	GO:0051480	regulation of cytosolic calcium ion concentration	-0.337	GO:0051480	regulation of cytosolic calcium ion concentration	0.486	GO:0051480	regulation of cytosolic calcium ion concentration	-0.174	GO:0051480	regulation of cytosolic calcium ion concentration	0.387	GO:0051480	regulation of cytosolic calcium ion concentration	-0.586	GO:0051480	regulation of cytosolic calcium ion concentration	-1.396	GO:0051480	regulation of cytosolic calcium ion concentration	-1.121	GO:0051480	regulation of cytosolic calcium ion concentration	-0.156
GO:0051453	regulation of intracellular pH	1.2	GO:0051453	regulation of intracellular pH	-0.2	GO:0051453	regulation of intracellular pH	0.049	GO:0051453	regulation of intracellular pH	-0.19	GO:0051453	regulation of intracellular pH	-0.183	GO:0051453	regulation of intracellular pH	1.347	GO:0051453	regulation of intracellular pH	-1.093	GO:0051453	regulation of intracellular pH	-0.322	GO:0051453	regulation of intracellular pH	-1.037	GO:0051453	regulation of intracellular pH	0.799
GO:0051437	positive regulation of ubiquitin-protein ligase activity involved in regulation of mitotic cell cycle transition	-0.492	GO:0051437	positive regulation of ubiquitin-protein ligase activity involved in regulation of mitotic cell cycle transition	0.229	GO:0051437	positive regulation of ubiquitin-protein ligase activity involved in regulation of mitotic cell cycle transition	0.202	GO:0051437	positive regulation of ubiquitin-protein ligase activity involved in regulation of mitotic cell cycle transition	-0.621	GO:0051437	positive regulation of ubiquitin-protein ligase activity involved in regulation of mitotic cell cycle transition	0.973	GO:0051437	positive regulation of ubiquitin-protein ligase activity involved in regulation of mitotic cell cycle transition	0.985	GO:0051437	positive regulation of ubiquitin-protein ligase activity involved in regulation of mitotic cell cycle transition	0.213	GO:0051437	positive regulation of ubiquitin-protein ligase activity involved in regulation of mitotic cell cycle transition	-0.719	GO:0051437	positive regulation of ubiquitin-protein ligase activity involved in regulation of mitotic cell cycle transition	0.702	GO:0051437	positive regulation of ubiquitin-protein ligase activity involved in regulation of mitotic cell cycle transition	0.327
GO:0051436	negative regulation of ubiquitin-protein ligase activity involved in mitotic cell cycle	-0.352	GO:0051436	negative regulation of ubiquitin-protein ligase activity involved in mitotic cell cycle	-0.037	GO:0051436	negative regulation of ubiquitin-protein ligase activity involved in mitotic cell cycle	0.073	GO:0051436	negative regulation of ubiquitin-protein ligase activity involved in mitotic cell cycle	-0.702	GO:0051436	negative regulation of ubiquitin-protein ligase activity involved in mitotic cell cycle	1.117	GO:0051436	negative regulation of ubiquitin-protein ligase activity involved in mitotic cell cycle	0.937	GO:0051436	negative regulation of ubiquitin-protein ligase activity involved in mitotic cell cycle	0.078	GO:0051436	negative regulation of ubiquitin-protein ligase activity involved in mitotic cell cycle	-0.934	GO:0051436	negative regulation of ubiquitin-protein ligase activity involved in mitotic cell cycle	0.607	GO:0051436	negative regulation of ubiquitin-protein ligase activity involved in mitotic cell cycle	0.334
GO:0051412	response to corticosterone	-0.655	GO:0051412	response to corticosterone	0.132	GO:0051412	response to corticosterone	-0.395	GO:0051412	response to corticosterone	-0.231	GO:0051412	response to corticosterone	-0.869	GO:0051412	response to corticosterone	1.024	GO:0051412	response to corticosterone	-0.152	GO:0051412	response to corticosterone	-1.528	GO:0051412	response to corticosterone	-1.026	GO:0051412	response to corticosterone	1.217
GO:0051403	stress-activated MAPK cascade	0.808	GO:0051403	stress-activated MAPK cascade	0.741	GO:0051403	stress-activated MAPK cascade	-0.992	GO:0051403	stress-activated MAPK cascade	-0.951	GO:0051403	stress-activated MAPK cascade	0.283	GO:0051403	stress-activated MAPK cascade	-0.487	GO:0051403	stress-activated MAPK cascade	0.502	GO:0051403	stress-activated MAPK cascade	1.535	GO:0051403	stress-activated MAPK cascade	1.279	GO:0051403	stress-activated MAPK cascade	0.94
GO:0051321	meiotic cell cycle	0.675	GO:0051321	meiotic cell cycle	0.762	GO:0051321	meiotic cell cycle	-1.253	GO:0051321	meiotic cell cycle	-0.482	GO:0051321	meiotic cell cycle	-0.13	GO:0051321	meiotic cell cycle	-1.032	GO:0051321	meiotic cell cycle	-0.739	GO:0051321	meiotic cell cycle	1.71	GO:0051321	meiotic cell cycle	-0.743	GO:0051321	meiotic cell cycle	-1.406
GO:0051301	cell division	0.367	GO:0051301	cell division	-0.342	GO:0051301	cell division	0.688	GO:0051301	cell division	0.183	GO:0051301	cell division	0.791	GO:0051301	cell division	-0.176	GO:0051301	cell division	0.513	GO:0051301	cell division	0.512	GO:0051301	cell division	0.094	GO:0051301	cell division	-0.512
GO:0051298	centrosome duplication	-0.029	GO:0051298	centrosome duplication	0.308	GO:0051298	centrosome duplication	-1.166	GO:0051298	centrosome duplication	-0.72	GO:0051298	centrosome duplication	-0.471	GO:0051298	centrosome duplication	-1.39	GO:0051298	centrosome duplication	-1.101	GO:0051298	centrosome duplication	1.351	GO:0051298	centrosome duplication	0.118	GO:0051298	centrosome duplication	-0.832
GO:0051292	nuclear pore complex assembly	-0.181	GO:0051292	nuclear pore complex assembly	0.154	GO:0051292	nuclear pore complex assembly	0.788	GO:0051292	nuclear pore complex assembly	-0.112	GO:0051292	nuclear pore complex assembly	1.25	GO:0051292	nuclear pore complex assembly	-1.092	GO:0051292	nuclear pore complex assembly	0.269	GO:0051292	nuclear pore complex assembly	-1.774	GO:0051292	nuclear pore complex assembly	1.735	GO:0051292	nuclear pore complex assembly	-0.311
GO:0051290	protein heterotetramerization	0.288	GO:0051290	protein heterotetramerization	-0.6	GO:0051290	protein heterotetramerization	-1.187	GO:0051290	protein heterotetramerization	0.276	GO:0051290	protein heterotetramerization	0.44	GO:0051290	protein heterotetramerization	-1.175	GO:0051290	protein heterotetramerization	0.042	GO:0051290	protein heterotetramerization	-0.23	GO:0051290	protein heterotetramerization	0.173	GO:0051290	protein heterotetramerization	0.013
GO:0051289	protein homotetramerization	1.127	GO:0051289	protein homotetramerization	0.26	GO:0051289	protein homotetramerization	0.001	GO:0051289	protein homotetramerization	-0.957	GO:0051289	protein homotetramerization	0.19	GO:0051289	protein homotetramerization	-0.607	GO:0051289	protein homotetramerization	-0.55	GO:0051289	protein homotetramerization	-1.363	GO:0051289	protein homotetramerization	0.222	GO:0051289	protein homotetramerization	0.423
GO:0051262	protein tetramerization	-0.066	GO:0051262	protein tetramerization	0.16	GO:0051262	protein tetramerization	-0.418	GO:0051262	protein tetramerization	-0.697	GO:0051262	protein tetramerization	0.78	GO:0051262	protein tetramerization	-1.03	GO:0051262	protein tetramerization	-0.191	GO:0051262	protein tetramerization	-0.122	GO:0051262	protein tetramerization	-0.825	GO:0051262	protein tetramerization	-0.575
GO:0051260	protein homooligomerization	0.132	GO:0051260	protein homooligomerization	0.443	GO:0051260	protein homooligomerization	-0.487	GO:0051260	protein homooligomerization	0.306	GO:0051260	protein homooligomerization	0.051	GO:0051260	protein homooligomerization	-0.822	GO:0051260	protein homooligomerization	0.947	GO:0051260	protein homooligomerization	-1.623	GO:0051260	protein homooligomerization	-0.355	GO:0051260	protein homooligomerization	0.463
GO:0051216	cartilage development	-0.433	GO:0051216	cartilage development	1.328	GO:0051216	cartilage development	-0.284	GO:0051216	cartilage development	0.967	GO:0051216	cartilage development	-0.567	GO:0051216	cartilage development	0.714	GO:0051216	cartilage development	-0.185	GO:0051216	cartilage development	0.469	GO:0051216	cartilage development	0.6	GO:0051216	cartilage development	-1.298
GO:0051170	nuclear import	-0.427	GO:0051170	nuclear import	-0.264	GO:0051170	nuclear import	-0.12	GO:0051170	nuclear import	-0.342	GO:0051170	nuclear import	0.399	GO:0051170	nuclear import	-0.141	GO:0051170	nuclear import	-0.587	GO:0051170	nuclear import	0.75	GO:0051170	nuclear import	-1.113	GO:0051170	nuclear import	-0.611
GO:0051145	smooth muscle cell differentiation	-1.287	GO:0051145	smooth muscle cell differentiation	0.792	GO:0051145	smooth muscle cell differentiation	0.794	GO:0051145	smooth muscle cell differentiation	-0.338	GO:0051145	smooth muscle cell differentiation	-0.895	GO:0051145	smooth muscle cell differentiation	-0.477	GO:0051145	smooth muscle cell differentiation	1.411	GO:0051145	smooth muscle cell differentiation	0.926	GO:0051145	smooth muscle cell differentiation	-0.193	GO:0051145	smooth muscle cell differentiation	1.216
GO:0051123	RNA polymerase II transcriptional preinitiation complex assembly	-2.046	GO:0051123	RNA polymerase II transcriptional preinitiation complex assembly	1.428	GO:0051123	RNA polymerase II transcriptional preinitiation complex assembly	-1.137	GO:0051123	RNA polymerase II transcriptional preinitiation complex assembly	-0.124	GO:0051123	RNA polymerase II transcriptional preinitiation complex assembly	-0.268	GO:0051123	RNA polymerase II transcriptional preinitiation complex assembly	0.582	GO:0051123	RNA polymerase II transcriptional preinitiation complex assembly	-1.822	GO:0051123	RNA polymerase II transcriptional preinitiation complex assembly	-1.125	GO:0051123	RNA polymerase II transcriptional preinitiation complex assembly	0.543	GO:0051123	RNA polymerase II transcriptional preinitiation complex assembly	0.2
GO:0051092	positive regulation of NF-kappaB transcription factor activity	1.884	GO:0051092	positive regulation of NF-kappaB transcription factor activity	1.44	GO:0051092	positive regulation of NF-kappaB transcription factor activity	-0.173	GO:0051092	positive regulation of NF-kappaB transcription factor activity	0.153	GO:0051092	positive regulation of NF-kappaB transcription factor activity	-0.651	GO:0051092	positive regulation of NF-kappaB transcription factor activity	-0.364	GO:0051092	positive regulation of NF-kappaB transcription factor activity	1.902	GO:0051092	positive regulation of NF-kappaB transcription factor activity	-1.635	GO:0051092	positive regulation of NF-kappaB transcription factor activity	-0.169	GO:0051092	positive regulation of NF-kappaB transcription factor activity	-0.501
GO:0051091	positive regulation of DNA binding transcription factor activity	-1.108	GO:0051091	positive regulation of DNA binding transcription factor activity	0.361	GO:0051091	positive regulation of DNA binding transcription factor activity	-0.088	GO:0051091	positive regulation of DNA binding transcription factor activity	1.02	GO:0051091	positive regulation of DNA binding transcription factor activity	-0.273	GO:0051091	positive regulation of DNA binding transcription factor activity	-0.784	GO:0051091	positive regulation of DNA binding transcription factor activity	1.39	GO:0051091	positive regulation of DNA binding transcription factor activity	0.377	GO:0051091	positive regulation of DNA binding transcription factor activity	0.72	GO:0051091	positive regulation of DNA binding transcription factor activity	-1.041
GO:0051085	chaperone cofactor-dependent protein refolding	0.004	GO:0051085	chaperone cofactor-dependent protein refolding	-0.792	GO:0051085	chaperone cofactor-dependent protein refolding	0.658	GO:0051085	chaperone cofactor-dependent protein refolding	-0.752	GO:0051085	chaperone cofactor-dependent protein refolding	-0.283	GO:0051085	chaperone cofactor-dependent protein refolding	-1.39	GO:0051085	chaperone cofactor-dependent protein refolding	-0.12	GO:0051085	chaperone cofactor-dependent protein refolding	-1.291	GO:0051085	chaperone cofactor-dependent protein refolding	-2.045	GO:0051085	chaperone cofactor-dependent protein refolding	-0.214
GO:0051056	regulation of small GTPase mediated signal transduction	2.046	GO:0051056	regulation of small GTPase mediated signal transduction	1.357	GO:0051056	regulation of small GTPase mediated signal transduction	-0.382	GO:0051056	regulation of small GTPase mediated signal transduction	1.19	GO:0051056	regulation of small GTPase mediated signal transduction	0.306	GO:0051056	regulation of small GTPase mediated signal transduction	0.258	GO:0051056	regulation of small GTPase mediated signal transduction	1.78	GO:0051056	regulation of small GTPase mediated signal transduction	2.155	GO:0051056	regulation of small GTPase mediated signal transduction	1.034	GO:0051056	regulation of small GTPase mediated signal transduction	0.158
GO:0051017	actin filament bundle assembly	1.504	GO:0051017	actin filament bundle assembly	0.767	GO:0051017	actin filament bundle assembly	-0.423	GO:0051017	actin filament bundle assembly	1.378	GO:0051017	actin filament bundle assembly	-0.236	GO:0051017	actin filament bundle assembly	1.595	GO:0051017	actin filament bundle assembly	0.649	GO:0051017	actin filament bundle assembly	0.642	GO:0051017	actin filament bundle assembly	-0.205	GO:0051017	actin filament bundle assembly	-0.742
GO:0050919	negative chemotaxis	-1.001	GO:0050919	negative chemotaxis	-0.916	GO:0050919	negative chemotaxis	1.327	GO:0050919	negative chemotaxis	0.558	GO:0050919	negative chemotaxis	0.938	GO:0050919	negative chemotaxis	1.727	GO:0050919	negative chemotaxis	-1.654	GO:0050919	negative chemotaxis	0.225	GO:0050919	negative chemotaxis	-0.168	GO:0050919	negative chemotaxis	-0.183
GO:0050918	positive chemotaxis	-0.603	GO:0050918	positive chemotaxis	1.703	GO:0050918	positive chemotaxis	-0.574	GO:0050918	positive chemotaxis	0.293	GO:0050918	positive chemotaxis	-1.247	GO:0050918	positive chemotaxis	0.54	GO:0050918	positive chemotaxis	-1.968	GO:0050918	positive chemotaxis	-0.403	GO:0050918	positive chemotaxis	-0.123	GO:0050918	positive chemotaxis	2.244
GO:0050911	detection of chemical stimulus involved in sensory perception of smell	-0.323	GO:0050911	detection of chemical stimulus involved in sensory perception of smell	0.15	GO:0050911	detection of chemical stimulus involved in sensory perception of smell	-0.184	GO:0050911	detection of chemical stimulus involved in sensory perception of smell	0.114	GO:0050911	detection of chemical stimulus involved in sensory perception of smell	-0.096	GO:0050911	detection of chemical stimulus involved in sensory perception of smell	-0.131	GO:0050911	detection of chemical stimulus involved in sensory perception of smell	-0.564	GO:0050911	detection of chemical stimulus involved in sensory perception of smell	-0.475	GO:0050911	detection of chemical stimulus involved in sensory perception of smell	-0.253	GO:0050911	detection of chemical stimulus involved in sensory perception of smell	-0.717
GO:0050908	detection of light stimulus involved in visual perception	0.046	GO:0050908	detection of light stimulus involved in visual perception	0.666	GO:0050908	detection of light stimulus involved in visual perception	0.029	GO:0050908	detection of light stimulus involved in visual perception	-0.003	GO:0050908	detection of light stimulus involved in visual perception	-1.037	GO:0050908	detection of light stimulus involved in visual perception	-0.276	GO:0050908	detection of light stimulus involved in visual perception	1.047	GO:0050908	detection of light stimulus involved in visual perception	-1.029	GO:0050908	detection of light stimulus involved in visual perception	-0.417	GO:0050908	detection of light stimulus involved in visual perception	-0.727
GO:0050907	detection of chemical stimulus involved in sensory perception	-0.895	GO:0050907	detection of chemical stimulus involved in sensory perception	0.081	GO:0050907	detection of chemical stimulus involved in sensory perception	0.078	GO:0050907	detection of chemical stimulus involved in sensory perception	-0.258	GO:0050907	detection of chemical stimulus involved in sensory perception	-0.415	GO:0050907	detection of chemical stimulus involved in sensory perception	-0.439	GO:0050907	detection of chemical stimulus involved in sensory perception	-0.512	GO:0050907	detection of chemical stimulus involved in sensory perception	-0.23	GO:0050907	detection of chemical stimulus involved in sensory perception	0.104	GO:0050907	detection of chemical stimulus involved in sensory perception	-0.716
GO:0050900	leukocyte migration	-0.36	GO:0050900	leukocyte migration	0.396	GO:0050900	leukocyte migration	0.162	GO:0050900	leukocyte migration	-1.401	GO:0050900	leukocyte migration	0.296	GO:0050900	leukocyte migration	1.888	GO:0050900	leukocyte migration	-1.002	GO:0050900	leukocyte migration	0.122	GO:0050900	leukocyte migration	-0.393	GO:0050900	leukocyte migration	-1.17
GO:0050896	response to stimulus	0.629	GO:0050896	response to stimulus	-1.217	GO:0050896	response to stimulus	0.06	GO:0050896	response to stimulus	-0.236	GO:0050896	response to stimulus	-0.657	GO:0050896	response to stimulus	-0.099	GO:0050896	response to stimulus	0.456	GO:0050896	response to stimulus	0.869	GO:0050896	response to stimulus	-0.497	GO:0050896	response to stimulus	0.11
GO:0050885	neuromuscular process controlling balance	-0.69	GO:0050885	neuromuscular process controlling balance	0.752	GO:0050885	neuromuscular process controlling balance	0.394	GO:0050885	neuromuscular process controlling balance	-0.454	GO:0050885	neuromuscular process controlling balance	0.563	GO:0050885	neuromuscular process controlling balance	-0.075	GO:0050885	neuromuscular process controlling balance	-1.04	GO:0050885	neuromuscular process controlling balance	0.907	GO:0050885	neuromuscular process controlling balance	0.345	GO:0050885	neuromuscular process controlling balance	-0.678
GO:0050873	brown fat cell differentiation	2.487	GO:0050873	brown fat cell differentiation	0.128	GO:0050873	brown fat cell differentiation	-0.689	GO:0050873	brown fat cell differentiation	-0.521	GO:0050873	brown fat cell differentiation	0.371	GO:0050873	brown fat cell differentiation	-0.915	GO:0050873	brown fat cell differentiation	0.288	GO:0050873	brown fat cell differentiation	0.86	GO:0050873	brown fat cell differentiation	-0.389	GO:0050873	brown fat cell differentiation	-0.789
GO:0050871	positive regulation of B cell activation	-0.343	GO:0050871	positive regulation of B cell activation	-0.988	GO:0050871	positive regulation of B cell activation	0.562	GO:0050871	positive regulation of B cell activation	-0.291	GO:0050871	positive regulation of B cell activation	0.363	GO:0050871	positive regulation of B cell activation	2.066	GO:0050871	positive regulation of B cell activation	-1.241	GO:0050871	positive regulation of B cell activation	-0.134	GO:0050871	positive regulation of B cell activation	0.151	GO:0050871	positive regulation of B cell activation	-0.648
GO:0050870	positive regulation of T cell activation	-0.335	GO:0050870	positive regulation of T cell activation	1.96	GO:0050870	positive regulation of T cell activation	-0.065	GO:0050870	positive regulation of T cell activation	2.121	GO:0050870	positive regulation of T cell activation	0.284	GO:0050870	positive regulation of T cell activation	2.408	GO:0050870	positive regulation of T cell activation	1.979	GO:0050870	positive regulation of T cell activation	0.198	GO:0050870	positive regulation of T cell activation	-0.15	GO:0050870	positive regulation of T cell activation	0.811
GO:0050862	positive regulation of T cell receptor signaling pathway	0.281	GO:0050862	positive regulation of T cell receptor signaling pathway	0.872	GO:0050862	positive regulation of T cell receptor signaling pathway	-0.65	GO:0050862	positive regulation of T cell receptor signaling pathway	-1.061	GO:0050862	positive regulation of T cell receptor signaling pathway	0.206	GO:0050862	positive regulation of T cell receptor signaling pathway	4.354	GO:0050862	positive regulation of T cell receptor signaling pathway	0.325	GO:0050862	positive regulation of T cell receptor signaling pathway	-1.295	GO:0050862	positive regulation of T cell receptor signaling pathway	-1.944	GO:0050862	positive regulation of T cell receptor signaling pathway	0.19
GO:0050853	B cell receptor signaling pathway	-0.465	GO:0050853	B cell receptor signaling pathway	-0.952	GO:0050853	B cell receptor signaling pathway	0.663	GO:0050853	B cell receptor signaling pathway	-0.211	GO:0050853	B cell receptor signaling pathway	0.619	GO:0050853	B cell receptor signaling pathway	2.5	GO:0050853	B cell receptor signaling pathway	-0.898	GO:0050853	B cell receptor signaling pathway	0.6	GO:0050853	B cell receptor signaling pathway	0.347	GO:0050853	B cell receptor signaling pathway	-0.766
GO:0050852	T cell receptor signaling pathway	-0.23	GO:0050852	T cell receptor signaling pathway	0.803	GO:0050852	T cell receptor signaling pathway	-0.766	GO:0050852	T cell receptor signaling pathway	0.159	GO:0050852	T cell receptor signaling pathway	1.142	GO:0050852	T cell receptor signaling pathway	3.396	GO:0050852	T cell receptor signaling pathway	1.13	GO:0050852	T cell receptor signaling pathway	-0.019	GO:0050852	T cell receptor signaling pathway	0.464	GO:0050852	T cell receptor signaling pathway	0.047
GO:0050832	defense response to fungus	-0.129	GO:0050832	defense response to fungus	0.376	GO:0050832	defense response to fungus	1.007	GO:0050832	defense response to fungus	0.23	GO:0050832	defense response to fungus	0.207	GO:0050832	defense response to fungus	0.742	GO:0050832	defense response to fungus	0.308	GO:0050832	defense response to fungus	0.04	GO:0050832	defense response to fungus	0.316	GO:0050832	defense response to fungus	0.83
GO:0050830	defense response to Gram-positive bacterium	-0.195	GO:0050830	defense response to Gram-positive bacterium	-0.885	GO:0050830	defense response to Gram-positive bacterium	0.111	GO:0050830	defense response to Gram-positive bacterium	-0.469	GO:0050830	defense response to Gram-positive bacterium	-0.7	GO:0050830	defense response to Gram-positive bacterium	-0.226	GO:0050830	defense response to Gram-positive bacterium	0.116	GO:0050830	defense response to Gram-positive bacterium	-0.606	GO:0050830	defense response to Gram-positive bacterium	0.415	GO:0050830	defense response to Gram-positive bacterium	0.156
GO:0050829	defense response to Gram-negative bacterium	0.037	GO:0050829	defense response to Gram-negative bacterium	0.205	GO:0050829	defense response to Gram-negative bacterium	1.109	GO:0050829	defense response to Gram-negative bacterium	0.367	GO:0050829	defense response to Gram-negative bacterium	-0.378	GO:0050829	defense response to Gram-negative bacterium	-0.56	GO:0050829	defense response to Gram-negative bacterium	-0.601	GO:0050829	defense response to Gram-negative bacterium	-0.175	GO:0050829	defense response to Gram-negative bacterium	0.558	GO:0050829	defense response to Gram-negative bacterium	1.759
GO:0050821	protein stabilization	0.621	GO:0050821	protein stabilization	0.014	GO:0050821	protein stabilization	-0.571	GO:0050821	protein stabilization	0.715	GO:0050821	protein stabilization	0.169	GO:0050821	protein stabilization	-0.826	GO:0050821	protein stabilization	0.289	GO:0050821	protein stabilization	0.635	GO:0050821	protein stabilization	0.745	GO:0050821	protein stabilization	-1.267
GO:0050808	synapse organization	-2.903	GO:0050808	synapse organization	0.161	GO:0050808	synapse organization	1.047	GO:0050808	synapse organization	1.877	GO:0050808	synapse organization	1.383	GO:0050808	synapse organization	-0.41	GO:0050808	synapse organization	-0.115	GO:0050808	synapse organization	0.473	GO:0050808	synapse organization	1.969	GO:0050808	synapse organization	-1.262
GO:0050796	regulation of insulin secretion	0.285	GO:0050796	regulation of insulin secretion	-0.754	GO:0050796	regulation of insulin secretion	-0.478	GO:0050796	regulation of insulin secretion	0.164	GO:0050796	regulation of insulin secretion	0.07	GO:0050796	regulation of insulin secretion	0.776	GO:0050796	regulation of insulin secretion	0.328	GO:0050796	regulation of insulin secretion	1.137	GO:0050796	regulation of insulin secretion	-0.385	GO:0050796	regulation of insulin secretion	0.115
GO:0050776	regulation of immune response	-0.62	GO:0050776	regulation of immune response	-0.111	GO:0050776	regulation of immune response	0.642	GO:0050776	regulation of immune response	-0.951	GO:0050776	regulation of immune response	0.181	GO:0050776	regulation of immune response	3.189	GO:0050776	regulation of immune response	-0.702	GO:0050776	regulation of immune response	0.177	GO:0050776	regulation of immune response	-0.332	GO:0050776	regulation of immune response	-1.13
GO:0050771	negative regulation of axonogenesis	-0.068	GO:0050771	negative regulation of axonogenesis	1.93	GO:0050771	negative regulation of axonogenesis	0.44	GO:0050771	negative regulation of axonogenesis	1.199	GO:0050771	negative regulation of axonogenesis	-0.355	GO:0050771	negative regulation of axonogenesis	0.925	GO:0050771	negative regulation of axonogenesis	-0.268	GO:0050771	negative regulation of axonogenesis	0.338	GO:0050771	negative regulation of axonogenesis	0.053	GO:0050771	negative regulation of axonogenesis	0.901
GO:0050766	positive regulation of phagocytosis	0.314	GO:0050766	positive regulation of phagocytosis	2.358	GO:0050766	positive regulation of phagocytosis	-0.905	GO:0050766	positive regulation of phagocytosis	-0.106	GO:0050766	positive regulation of phagocytosis	-0.62	GO:0050766	positive regulation of phagocytosis	-0.779	GO:0050766	positive regulation of phagocytosis	-0.846	GO:0050766	positive regulation of phagocytosis	-0.428	GO:0050766	positive regulation of phagocytosis	-1.738	GO:0050766	positive regulation of phagocytosis	-1.232
GO:0050731	positive regulation of peptidyl-tyrosine phosphorylation	-0.435	GO:0050731	positive regulation of peptidyl-tyrosine phosphorylation	0.361	GO:0050731	positive regulation of peptidyl-tyrosine phosphorylation	0.698	GO:0050731	positive regulation of peptidyl-tyrosine phosphorylation	-0.159	GO:0050731	positive regulation of peptidyl-tyrosine phosphorylation	0.141	GO:0050731	positive regulation of peptidyl-tyrosine phosphorylation	0.816	GO:0050731	positive regulation of peptidyl-tyrosine phosphorylation	-1.056	GO:0050731	positive regulation of peptidyl-tyrosine phosphorylation	-0.384	GO:0050731	positive regulation of peptidyl-tyrosine phosphorylation	-1.096	GO:0050731	positive regulation of peptidyl-tyrosine phosphorylation	-0.27
GO:0050729	positive regulation of inflammatory response	-0.727	GO:0050729	positive regulation of inflammatory response	2.646	GO:0050729	positive regulation of inflammatory response	0.329	GO:0050729	positive regulation of inflammatory response	0.04	GO:0050729	positive regulation of inflammatory response	0.064	GO:0050729	positive regulation of inflammatory response	0.988	GO:0050729	positive regulation of inflammatory response	-0.061	GO:0050729	positive regulation of inflammatory response	-0.37	GO:0050729	positive regulation of inflammatory response	-0.884	GO:0050729	positive regulation of inflammatory response	0.841
GO:0050727	regulation of inflammatory response	0.492	GO:0050727	regulation of inflammatory response	0.665	GO:0050727	regulation of inflammatory response	1.78	GO:0050727	regulation of inflammatory response	0.168	GO:0050727	regulation of inflammatory response	-1.058	GO:0050727	regulation of inflammatory response	0.048	GO:0050727	regulation of inflammatory response	0.994	GO:0050727	regulation of inflammatory response	-1.281	GO:0050727	regulation of inflammatory response	0.619	GO:0050727	regulation of inflammatory response	1.659
GO:0050718	positive regulation of interleukin-1 beta secretion	0.144	GO:0050718	positive regulation of interleukin-1 beta secretion	1.377	GO:0050718	positive regulation of interleukin-1 beta secretion	-0.801	GO:0050718	positive regulation of interleukin-1 beta secretion	-0.138	GO:0050718	positive regulation of interleukin-1 beta secretion	-1.234	GO:0050718	positive regulation of interleukin-1 beta secretion	-0.498	GO:0050718	positive regulation of interleukin-1 beta secretion	0.563	GO:0050718	positive regulation of interleukin-1 beta secretion	0.707	GO:0050718	positive regulation of interleukin-1 beta secretion	0.196	GO:0050718	positive regulation of interleukin-1 beta secretion	-0.13
GO:0050690	regulation of defense response to virus by virus	-0.589	GO:0050690	regulation of defense response to virus by virus	-0.194	GO:0050690	regulation of defense response to virus by virus	0.698	GO:0050690	regulation of defense response to virus by virus	1.198	GO:0050690	regulation of defense response to virus by virus	0.665	GO:0050690	regulation of defense response to virus by virus	1.284	GO:0050690	regulation of defense response to virus by virus	1.198	GO:0050690	regulation of defense response to virus by virus	2.256	GO:0050690	regulation of defense response to virus by virus	0.085	GO:0050690	regulation of defense response to virus by virus	-0.473
GO:0050680	negative regulation of epithelial cell proliferation	0.602	GO:0050680	negative regulation of epithelial cell proliferation	0.045	GO:0050680	negative regulation of epithelial cell proliferation	0.488	GO:0050680	negative regulation of epithelial cell proliferation	0.127	GO:0050680	negative regulation of epithelial cell proliferation	-0.015	GO:0050680	negative regulation of epithelial cell proliferation	0.241	GO:0050680	negative regulation of epithelial cell proliferation	1.421	GO:0050680	negative regulation of epithelial cell proliferation	0.983	GO:0050680	negative regulation of epithelial cell proliferation	0.974	GO:0050680	negative regulation of epithelial cell proliferation	1.262
GO:0050679	positive regulation of epithelial cell proliferation	-0.247	GO:0050679	positive regulation of epithelial cell proliferation	-0.328	GO:0050679	positive regulation of epithelial cell proliferation	0.169	GO:0050679	positive regulation of epithelial cell proliferation	0.74	GO:0050679	positive regulation of epithelial cell proliferation	0.067	GO:0050679	positive regulation of epithelial cell proliferation	-2.066	GO:0050679	positive regulation of epithelial cell proliferation	-1.386	GO:0050679	positive regulation of epithelial cell proliferation	0.305	GO:0050679	positive regulation of epithelial cell proliferation	-1.288	GO:0050679	positive regulation of epithelial cell proliferation	1.36
GO:0050434	positive regulation of viral transcription	-0.762	GO:0050434	positive regulation of viral transcription	-1.122	GO:0050434	positive regulation of viral transcription	0.971	GO:0050434	positive regulation of viral transcription	-0.39	GO:0050434	positive regulation of viral transcription	-0.806	GO:0050434	positive regulation of viral transcription	0.56	GO:0050434	positive regulation of viral transcription	-1.678	GO:0050434	positive regulation of viral transcription	-0.986	GO:0050434	positive regulation of viral transcription	0.681	GO:0050434	positive regulation of viral transcription	0.337
GO:0048873	homeostasis of number of cells within a tissue	0.579	GO:0048873	homeostasis of number of cells within a tissue	1.903	GO:0048873	homeostasis of number of cells within a tissue	0.091	GO:0048873	homeostasis of number of cells within a tissue	-1.269	GO:0048873	homeostasis of number of cells within a tissue	1.378	GO:0048873	homeostasis of number of cells within a tissue	-0.518	GO:0048873	homeostasis of number of cells within a tissue	0.292	GO:0048873	homeostasis of number of cells within a tissue	0.676	GO:0048873	homeostasis of number of cells within a tissue	0.446	GO:0048873	homeostasis of number of cells within a tissue	0.915
GO:0048844	artery morphogenesis	-1.204	GO:0048844	artery morphogenesis	0.849	GO:0048844	artery morphogenesis	-0.379	GO:0048844	artery morphogenesis	-1.534	GO:0048844	artery morphogenesis	-1.19	GO:0048844	artery morphogenesis	-2.226	GO:0048844	artery morphogenesis	-1.578	GO:0048844	artery morphogenesis	0.28	GO:0048844	artery morphogenesis	-0.708	GO:0048844	artery morphogenesis	0.694
GO:0048839	inner ear development	-1.697	GO:0048839	inner ear development	0.544	GO:0048839	inner ear development	-1.562	GO:0048839	inner ear development	0.448	GO:0048839	inner ear development	-0.295	GO:0048839	inner ear development	0.044	GO:0048839	inner ear development	-1.416	GO:0048839	inner ear development	0	GO:0048839	inner ear development	-0.355	GO:0048839	inner ear development	0.274
GO:0048813	dendrite morphogenesis	-1.907	GO:0048813	dendrite morphogenesis	2.083	GO:0048813	dendrite morphogenesis	0.714	GO:0048813	dendrite morphogenesis	2.139	GO:0048813	dendrite morphogenesis	1.002	GO:0048813	dendrite morphogenesis	-0.683	GO:0048813	dendrite morphogenesis	1.466	GO:0048813	dendrite morphogenesis	1.281	GO:0048813	dendrite morphogenesis	-0.781	GO:0048813	dendrite morphogenesis	-0.489
GO:0048812	neuron projection morphogenesis	0.797	GO:0048812	neuron projection morphogenesis	2.346	GO:0048812	neuron projection morphogenesis	-0.768	GO:0048812	neuron projection morphogenesis	2.217	GO:0048812	neuron projection morphogenesis	0.141	GO:0048812	neuron projection morphogenesis	0.099	GO:0048812	neuron projection morphogenesis	0.246	GO:0048812	neuron projection morphogenesis	1.791	GO:0048812	neuron projection morphogenesis	0.436	GO:0048812	neuron projection morphogenesis	-1.439
GO:0048791	calcium ion-regulated exocytosis of neurotransmitter	0.917	GO:0048791	calcium ion-regulated exocytosis of neurotransmitter	-0.946	GO:0048791	calcium ion-regulated exocytosis of neurotransmitter	0.742	GO:0048791	calcium ion-regulated exocytosis of neurotransmitter	0.843	GO:0048791	calcium ion-regulated exocytosis of neurotransmitter	-0.38	GO:0048791	calcium ion-regulated exocytosis of neurotransmitter	-0.318	GO:0048791	calcium ion-regulated exocytosis of neurotransmitter	0.803	GO:0048791	calcium ion-regulated exocytosis of neurotransmitter	1.08	GO:0048791	calcium ion-regulated exocytosis of neurotransmitter	-0.057	GO:0048791	calcium ion-regulated exocytosis of neurotransmitter	1.237
GO:0048715	negative regulation of oligodendrocyte differentiation	0.785	GO:0048715	negative regulation of oligodendrocyte differentiation	0.584	GO:0048715	negative regulation of oligodendrocyte differentiation	0.272	GO:0048715	negative regulation of oligodendrocyte differentiation	1.052	GO:0048715	negative regulation of oligodendrocyte differentiation	-0.468	GO:0048715	negative regulation of oligodendrocyte differentiation	-2.16	GO:0048715	negative regulation of oligodendrocyte differentiation	-1.12	GO:0048715	negative regulation of oligodendrocyte differentiation	1.722	GO:0048715	negative regulation of oligodendrocyte differentiation	0.08	GO:0048715	negative regulation of oligodendrocyte differentiation	0.13
GO:0048706	embryonic skeletal system development	-0.347	GO:0048706	embryonic skeletal system development	0.356	GO:0048706	embryonic skeletal system development	-0.473	GO:0048706	embryonic skeletal system development	0.668	GO:0048706	embryonic skeletal system development	-0.805	GO:0048706	embryonic skeletal system development	-0.276	GO:0048706	embryonic skeletal system development	-0.291	GO:0048706	embryonic skeletal system development	0.338	GO:0048706	embryonic skeletal system development	0.52	GO:0048706	embryonic skeletal system development	-0.771
GO:0048704	embryonic skeletal system morphogenesis	-1.006	GO:0048704	embryonic skeletal system morphogenesis	-1.079	GO:0048704	embryonic skeletal system morphogenesis	-0.618	GO:0048704	embryonic skeletal system morphogenesis	1.578	GO:0048704	embryonic skeletal system morphogenesis	0.633	GO:0048704	embryonic skeletal system morphogenesis	-0.229	GO:0048704	embryonic skeletal system morphogenesis	-1.132	GO:0048704	embryonic skeletal system morphogenesis	1.034	GO:0048704	embryonic skeletal system morphogenesis	1.435	GO:0048704	embryonic skeletal system morphogenesis	-0.207
GO:0048701	embryonic cranial skeleton morphogenesis	-0.919	GO:0048701	embryonic cranial skeleton morphogenesis	0.294	GO:0048701	embryonic cranial skeleton morphogenesis	-0.332	GO:0048701	embryonic cranial skeleton morphogenesis	0.005	GO:0048701	embryonic cranial skeleton morphogenesis	-0.407	GO:0048701	embryonic cranial skeleton morphogenesis	-0.93	GO:0048701	embryonic cranial skeleton morphogenesis	0.078	GO:0048701	embryonic cranial skeleton morphogenesis	2.283	GO:0048701	embryonic cranial skeleton morphogenesis	0.174	GO:0048701	embryonic cranial skeleton morphogenesis	0.5
GO:0048675	axon extension	-0.037	GO:0048675	axon extension	2.285	GO:0048675	axon extension	0.449	GO:0048675	axon extension	-0.205	GO:0048675	axon extension	-0.159	GO:0048675	axon extension	0.019	GO:0048675	axon extension	2.373	GO:0048675	axon extension	1.938	GO:0048675	axon extension	1.25	GO:0048675	axon extension	-1.8
GO:0048665	neuron fate specification	-0.524	GO:0048665	neuron fate specification	0.986	GO:0048665	neuron fate specification	-0.881	GO:0048665	neuron fate specification	0.651	GO:0048665	neuron fate specification	-0.877	GO:0048665	neuron fate specification	-0.957	GO:0048665	neuron fate specification	-1.756	GO:0048665	neuron fate specification	-0.448	GO:0048665	neuron fate specification	0.407	GO:0048665	neuron fate specification	-0.928
GO:0048663	neuron fate commitment	-1.523	GO:0048663	neuron fate commitment	1.23	GO:0048663	neuron fate commitment	-0.537	GO:0048663	neuron fate commitment	0.938	GO:0048663	neuron fate commitment	-0.413	GO:0048663	neuron fate commitment	-1.698	GO:0048663	neuron fate commitment	-0.04	GO:0048663	neuron fate commitment	0.578	GO:0048663	neuron fate commitment	-0.134	GO:0048663	neuron fate commitment	-0.463
GO:0048661	positive regulation of smooth muscle cell proliferation	0.39	GO:0048661	positive regulation of smooth muscle cell proliferation	2.76	GO:0048661	positive regulation of smooth muscle cell proliferation	1.542	GO:0048661	positive regulation of smooth muscle cell proliferation	-0.443	GO:0048661	positive regulation of smooth muscle cell proliferation	0.449	GO:0048661	positive regulation of smooth muscle cell proliferation	-1.487	GO:0048661	positive regulation of smooth muscle cell proliferation	0.753	GO:0048661	positive regulation of smooth muscle cell proliferation	0.243	GO:0048661	positive regulation of smooth muscle cell proliferation	-0.853	GO:0048661	positive regulation of smooth muscle cell proliferation	0.564
GO:0048566	embryonic digestive tract development	-0.836	GO:0048566	embryonic digestive tract development	1.26	GO:0048566	embryonic digestive tract development	1.088	GO:0048566	embryonic digestive tract development	1.522	GO:0048566	embryonic digestive tract development	-0.518	GO:0048566	embryonic digestive tract development	0.552	GO:0048566	embryonic digestive tract development	-0.969	GO:0048566	embryonic digestive tract development	-1.231	GO:0048566	embryonic digestive tract development	0.112	GO:0048566	embryonic digestive tract development	0.318
GO:0048565	digestive tract development	-0.473	GO:0048565	digestive tract development	0.029	GO:0048565	digestive tract development	-0.439	GO:0048565	digestive tract development	0.586	GO:0048565	digestive tract development	-0.843	GO:0048565	digestive tract development	-0.781	GO:0048565	digestive tract development	-1.117	GO:0048565	digestive tract development	0.208	GO:0048565	digestive tract development	-0.75	GO:0048565	digestive tract development	-0.934
GO:0048557	embryonic digestive tract morphogenesis	-0.21	GO:0048557	embryonic digestive tract morphogenesis	0.371	GO:0048557	embryonic digestive tract morphogenesis	-0.333	GO:0048557	embryonic digestive tract morphogenesis	-0.259	GO:0048557	embryonic digestive tract morphogenesis	-0.316	GO:0048557	embryonic digestive tract morphogenesis	-0.827	GO:0048557	embryonic digestive tract morphogenesis	-1.27	GO:0048557	embryonic digestive tract morphogenesis	0.801	GO:0048557	embryonic digestive tract morphogenesis	0.4	GO:0048557	embryonic digestive tract morphogenesis	-0.105
GO:0048511	rhythmic process	-0.12	GO:0048511	rhythmic process	-0.921	GO:0048511	rhythmic process	0.401	GO:0048511	rhythmic process	-0.646	GO:0048511	rhythmic process	0.746	GO:0048511	rhythmic process	0.31	GO:0048511	rhythmic process	1.169	GO:0048511	rhythmic process	1.071	GO:0048511	rhythmic process	2.069	GO:0048511	rhythmic process	-0.4
GO:0048485	sympathetic nervous system development	-0.409	GO:0048485	sympathetic nervous system development	0.98	GO:0048485	sympathetic nervous system development	-0.985	GO:0048485	sympathetic nervous system development	0.298	GO:0048485	sympathetic nervous system development	0.187	GO:0048485	sympathetic nervous system development	0.174	GO:0048485	sympathetic nervous system development	-2.216	GO:0048485	sympathetic nervous system development	0.618	GO:0048485	sympathetic nervous system development	0.632	GO:0048485	sympathetic nervous system development	0.699
GO:0048469	cell maturation	0.138	GO:0048469	cell maturation	-0.077	GO:0048469	cell maturation	-0.327	GO:0048469	cell maturation	-0.889	GO:0048469	cell maturation	-1.376	GO:0048469	cell maturation	0.257	GO:0048469	cell maturation	-1.493	GO:0048469	cell maturation	1.807	GO:0048469	cell maturation	0.061	GO:0048469	cell maturation	0.33
GO:0048468	cell development	-1.231	GO:0048468	cell development	0.548	GO:0048468	cell development	-0.956	GO:0048468	cell development	-0.963	GO:0048468	cell development	-0.116	GO:0048468	cell development	0.244	GO:0048468	cell development	0.742	GO:0048468	cell development	-0.071	GO:0048468	cell development	-0.338	GO:0048468	cell development	-0.682
GO:0048286	lung alveolus development	-1.309	GO:0048286	lung alveolus development	-0.066	GO:0048286	lung alveolus development	-0.325	GO:0048286	lung alveolus development	-2.262	GO:0048286	lung alveolus development	0.258	GO:0048286	lung alveolus development	-0.539	GO:0048286	lung alveolus development	0.581	GO:0048286	lung alveolus development	1.246	GO:0048286	lung alveolus development	0.453	GO:0048286	lung alveolus development	0.619
GO:0048247	lymphocyte chemotaxis	-0.332	GO:0048247	lymphocyte chemotaxis	-0.057	GO:0048247	lymphocyte chemotaxis	1.407	GO:0048247	lymphocyte chemotaxis	-1.641	GO:0048247	lymphocyte chemotaxis	0.067	GO:0048247	lymphocyte chemotaxis	1.988	GO:0048247	lymphocyte chemotaxis	-0.837	GO:0048247	lymphocyte chemotaxis	-0.578	GO:0048247	lymphocyte chemotaxis	-0.295	GO:0048247	lymphocyte chemotaxis	1.136
GO:0048208	COPII vesicle coating	0.294	GO:0048208	COPII vesicle coating	-0.065	GO:0048208	COPII vesicle coating	0.565	GO:0048208	COPII vesicle coating	-0.108	GO:0048208	COPII vesicle coating	0.396	GO:0048208	COPII vesicle coating	-1.059	GO:0048208	COPII vesicle coating	0.797	GO:0048208	COPII vesicle coating	0.224	GO:0048208	COPII vesicle coating	0.68	GO:0048208	COPII vesicle coating	-0.156
GO:0048172	regulation of short-term neuronal synaptic plasticity	0.414	GO:0048172	regulation of short-term neuronal synaptic plasticity	0.276	GO:0048172	regulation of short-term neuronal synaptic plasticity	0.268	GO:0048172	regulation of short-term neuronal synaptic plasticity	3.444	GO:0048172	regulation of short-term neuronal synaptic plasticity	0.283	GO:0048172	regulation of short-term neuronal synaptic plasticity	-1.452	GO:0048172	regulation of short-term neuronal synaptic plasticity	0.194	GO:0048172	regulation of short-term neuronal synaptic plasticity	1.477	GO:0048172	regulation of short-term neuronal synaptic plasticity	2.945	GO:0048172	regulation of short-term neuronal synaptic plasticity	0.112
GO:0048169	regulation of long-term neuronal synaptic plasticity	0.159	GO:0048169	regulation of long-term neuronal synaptic plasticity	1.876	GO:0048169	regulation of long-term neuronal synaptic plasticity	-0.837	GO:0048169	regulation of long-term neuronal synaptic plasticity	2.16	GO:0048169	regulation of long-term neuronal synaptic plasticity	1.724	GO:0048169	regulation of long-term neuronal synaptic plasticity	-0.832	GO:0048169	regulation of long-term neuronal synaptic plasticity	1	GO:0048169	regulation of long-term neuronal synaptic plasticity	-0.468	GO:0048169	regulation of long-term neuronal synaptic plasticity	0.234	GO:0048169	regulation of long-term neuronal synaptic plasticity	0.119
GO:0048168	regulation of neuronal synaptic plasticity	0.002	GO:0048168	regulation of neuronal synaptic plasticity	-0.1	GO:0048168	regulation of neuronal synaptic plasticity	-0.501	GO:0048168	regulation of neuronal synaptic plasticity	1.54	GO:0048168	regulation of neuronal synaptic plasticity	-0.66	GO:0048168	regulation of neuronal synaptic plasticity	0.115	GO:0048168	regulation of neuronal synaptic plasticity	-0.004	GO:0048168	regulation of neuronal synaptic plasticity	-0.529	GO:0048168	regulation of neuronal synaptic plasticity	-0.945	GO:0048168	regulation of neuronal synaptic plasticity	-1.236
GO:0048167	regulation of synaptic plasticity	-0.555	GO:0048167	regulation of synaptic plasticity	-0.547	GO:0048167	regulation of synaptic plasticity	-0.026	GO:0048167	regulation of synaptic plasticity	1.193	GO:0048167	regulation of synaptic plasticity	-1.504	GO:0048167	regulation of synaptic plasticity	0.232	GO:0048167	regulation of synaptic plasticity	3.276	GO:0048167	regulation of synaptic plasticity	-0.152	GO:0048167	regulation of synaptic plasticity	0.724	GO:0048167	regulation of synaptic plasticity	-0.015
GO:0048146	positive regulation of fibroblast proliferation	-0.138	GO:0048146	positive regulation of fibroblast proliferation	0.944	GO:0048146	positive regulation of fibroblast proliferation	0.907	GO:0048146	positive regulation of fibroblast proliferation	-1.22	GO:0048146	positive regulation of fibroblast proliferation	-0.633	GO:0048146	positive regulation of fibroblast proliferation	-1.373	GO:0048146	positive regulation of fibroblast proliferation	0.045	GO:0048146	positive regulation of fibroblast proliferation	-1.155	GO:0048146	positive regulation of fibroblast proliferation	-0.924	GO:0048146	positive regulation of fibroblast proliferation	-0.554
GO:0048048	embryonic eye morphogenesis	-1.649	GO:0048048	embryonic eye morphogenesis	1.728	GO:0048048	embryonic eye morphogenesis	-0.694	GO:0048048	embryonic eye morphogenesis	-0.498	GO:0048048	embryonic eye morphogenesis	-0.686	GO:0048048	embryonic eye morphogenesis	0.075	GO:0048048	embryonic eye morphogenesis	0.393	GO:0048048	embryonic eye morphogenesis	-0.097	GO:0048048	embryonic eye morphogenesis	0.815	GO:0048048	embryonic eye morphogenesis	0.02
GO:0048041	focal adhesion assembly	-1.469	GO:0048041	focal adhesion assembly	-0.34	GO:0048041	focal adhesion assembly	0.056	GO:0048041	focal adhesion assembly	1.217	GO:0048041	focal adhesion assembly	0.716	GO:0048041	focal adhesion assembly	1.22	GO:0048041	focal adhesion assembly	-0.455	GO:0048041	focal adhesion assembly	-0.349	GO:0048041	focal adhesion assembly	2.006	GO:0048041	focal adhesion assembly	-0.745
GO:0048025	negative regulation of mRNA splicing, via spliceosome	0.887	GO:0048025	negative regulation of mRNA splicing, via spliceosome	-0.238	GO:0048025	negative regulation of mRNA splicing, via spliceosome	-2.032	GO:0048025	negative regulation of mRNA splicing, via spliceosome	-0.34	GO:0048025	negative regulation of mRNA splicing, via spliceosome	-0.308	GO:0048025	negative regulation of mRNA splicing, via spliceosome	0.084	GO:0048025	negative regulation of mRNA splicing, via spliceosome	-1.965	GO:0048025	negative regulation of mRNA splicing, via spliceosome	-2.164	GO:0048025	negative regulation of mRNA splicing, via spliceosome	-0.346	GO:0048025	negative regulation of mRNA splicing, via spliceosome	-0.89
GO:0048013	ephrin receptor signaling pathway	1.365	GO:0048013	ephrin receptor signaling pathway	0.82	GO:0048013	ephrin receptor signaling pathway	-0.238	GO:0048013	ephrin receptor signaling pathway	1.405	GO:0048013	ephrin receptor signaling pathway	0.027	GO:0048013	ephrin receptor signaling pathway	0.224	GO:0048013	ephrin receptor signaling pathway	0.645	GO:0048013	ephrin receptor signaling pathway	1.224	GO:0048013	ephrin receptor signaling pathway	-0.563	GO:0048013	ephrin receptor signaling pathway	-1.53
GO:0048010	vascular endothelial growth factor receptor signaling pathway	0.156	GO:0048010	vascular endothelial growth factor receptor signaling pathway	1.433	GO:0048010	vascular endothelial growth factor receptor signaling pathway	1.068	GO:0048010	vascular endothelial growth factor receptor signaling pathway	-0.756	GO:0048010	vascular endothelial growth factor receptor signaling pathway	0.571	GO:0048010	vascular endothelial growth factor receptor signaling pathway	0.563	GO:0048010	vascular endothelial growth factor receptor signaling pathway	1.874	GO:0048010	vascular endothelial growth factor receptor signaling pathway	0.575	GO:0048010	vascular endothelial growth factor receptor signaling pathway	-0.553	GO:0048010	vascular endothelial growth factor receptor signaling pathway	-1.187
GO:0048008	platelet-derived growth factor receptor signaling pathway	-0.385	GO:0048008	platelet-derived growth factor receptor signaling pathway	-0.101	GO:0048008	platelet-derived growth factor receptor signaling pathway	0.127	GO:0048008	platelet-derived growth factor receptor signaling pathway	-1.816	GO:0048008	platelet-derived growth factor receptor signaling pathway	-0.745	GO:0048008	platelet-derived growth factor receptor signaling pathway	1.092	GO:0048008	platelet-derived growth factor receptor signaling pathway	1.866	GO:0048008	platelet-derived growth factor receptor signaling pathway	0.913	GO:0048008	platelet-derived growth factor receptor signaling pathway	0.09	GO:0048008	platelet-derived growth factor receptor signaling pathway	0.172
GO:0046856	phosphatidylinositol dephosphorylation	-1.482	GO:0046856	phosphatidylinositol dephosphorylation	0.591	GO:0046856	phosphatidylinositol dephosphorylation	-0.093	GO:0046856	phosphatidylinositol dephosphorylation	-1.448	GO:0046856	phosphatidylinositol dephosphorylation	-0.268	GO:0046856	phosphatidylinositol dephosphorylation	-0.637	GO:0046856	phosphatidylinositol dephosphorylation	0.678	GO:0046856	phosphatidylinositol dephosphorylation	-0.055	GO:0046856	phosphatidylinositol dephosphorylation	0.261	GO:0046856	phosphatidylinositol dephosphorylation	-0.025
GO:0046854	phosphatidylinositol phosphorylation	-0.979	GO:0046854	phosphatidylinositol phosphorylation	-0.324	GO:0046854	phosphatidylinositol phosphorylation	-0.129	GO:0046854	phosphatidylinositol phosphorylation	1.882	GO:0046854	phosphatidylinositol phosphorylation	0.037	GO:0046854	phosphatidylinositol phosphorylation	2.353	GO:0046854	phosphatidylinositol phosphorylation	-0.219	GO:0046854	phosphatidylinositol phosphorylation	0.368	GO:0046854	phosphatidylinositol phosphorylation	-0.132	GO:0046854	phosphatidylinositol phosphorylation	0.056
GO:0046835	carbohydrate phosphorylation	2.459	GO:0046835	carbohydrate phosphorylation	0.418	GO:0046835	carbohydrate phosphorylation	1.817	GO:0046835	carbohydrate phosphorylation	-0.538	GO:0046835	carbohydrate phosphorylation	-0.016	GO:0046835	carbohydrate phosphorylation	0.37	GO:0046835	carbohydrate phosphorylation	-0.154	GO:0046835	carbohydrate phosphorylation	-0.41	GO:0046835	carbohydrate phosphorylation	1.37	GO:0046835	carbohydrate phosphorylation	-0.025
GO:0046777	protein autophosphorylation	1.678	GO:0046777	protein autophosphorylation	2.582	GO:0046777	protein autophosphorylation	-0.53	GO:0046777	protein autophosphorylation	1.233	GO:0046777	protein autophosphorylation	-0.215	GO:0046777	protein autophosphorylation	0.032	GO:0046777	protein autophosphorylation	0.503	GO:0046777	protein autophosphorylation	0.767	GO:0046777	protein autophosphorylation	1.495	GO:0046777	protein autophosphorylation	-0.669
GO:0046718	viral entry into host cell	0.993	GO:0046718	viral entry into host cell	1.003	GO:0046718	viral entry into host cell	0.803	GO:0046718	viral entry into host cell	-0.528	GO:0046718	viral entry into host cell	0.501	GO:0046718	viral entry into host cell	1.398	GO:0046718	viral entry into host cell	1.014	GO:0046718	viral entry into host cell	0.348	GO:0046718	viral entry into host cell	0.004	GO:0046718	viral entry into host cell	0.549
GO:0046676	negative regulation of insulin secretion	0.411	GO:0046676	negative regulation of insulin secretion	0.032	GO:0046676	negative regulation of insulin secretion	1.332	GO:0046676	negative regulation of insulin secretion	-0.731	GO:0046676	negative regulation of insulin secretion	-0.705	GO:0046676	negative regulation of insulin secretion	-0.329	GO:0046676	negative regulation of insulin secretion	0.014	GO:0046676	negative regulation of insulin secretion	0.602	GO:0046676	negative regulation of insulin secretion	-0.327	GO:0046676	negative regulation of insulin secretion	0.165
GO:0046655	folic acid metabolic process	1.354	GO:0046655	folic acid metabolic process	-0.293	GO:0046655	folic acid metabolic process	-0.757	GO:0046655	folic acid metabolic process	-2.16	GO:0046655	folic acid metabolic process	0.111	GO:0046655	folic acid metabolic process	-0.833	GO:0046655	folic acid metabolic process	0.34	GO:0046655	folic acid metabolic process	0.587	GO:0046655	folic acid metabolic process	-0.541	GO:0046655	folic acid metabolic process	-0.451
GO:0046513	ceramide biosynthetic process	-0.375	GO:0046513	ceramide biosynthetic process	0.604	GO:0046513	ceramide biosynthetic process	-1.353	GO:0046513	ceramide biosynthetic process	-1.015	GO:0046513	ceramide biosynthetic process	0.106	GO:0046513	ceramide biosynthetic process	-0.171	GO:0046513	ceramide biosynthetic process	1.654	GO:0046513	ceramide biosynthetic process	-0.497	GO:0046513	ceramide biosynthetic process	-0.079	GO:0046513	ceramide biosynthetic process	-0.246
GO:0046426	negative regulation of JAK-STAT cascade	-0.556	GO:0046426	negative regulation of JAK-STAT cascade	0.533	GO:0046426	negative regulation of JAK-STAT cascade	-0.127	GO:0046426	negative regulation of JAK-STAT cascade	0.978	GO:0046426	negative regulation of JAK-STAT cascade	-1.187	GO:0046426	negative regulation of JAK-STAT cascade	-0.597	GO:0046426	negative regulation of JAK-STAT cascade	0.472	GO:0046426	negative regulation of JAK-STAT cascade	0.095	GO:0046426	negative regulation of JAK-STAT cascade	-1.178	GO:0046426	negative regulation of JAK-STAT cascade	0.372
GO:0046330	positive regulation of JNK cascade	1.695	GO:0046330	positive regulation of JNK cascade	0.888	GO:0046330	positive regulation of JNK cascade	0.357	GO:0046330	positive regulation of JNK cascade	1.163	GO:0046330	positive regulation of JNK cascade	-0.348	GO:0046330	positive regulation of JNK cascade	1.787	GO:0046330	positive regulation of JNK cascade	0.02	GO:0046330	positive regulation of JNK cascade	-0.928	GO:0046330	positive regulation of JNK cascade	0.204	GO:0046330	positive regulation of JNK cascade	-1.51
GO:0045987	positive regulation of smooth muscle contraction	-0.958	GO:0045987	positive regulation of smooth muscle contraction	0.236	GO:0045987	positive regulation of smooth muscle contraction	-0.237	GO:0045987	positive regulation of smooth muscle contraction	-1.485	GO:0045987	positive regulation of smooth muscle contraction	-0.027	GO:0045987	positive regulation of smooth muscle contraction	0.778	GO:0045987	positive regulation of smooth muscle contraction	1.725	GO:0045987	positive regulation of smooth muscle contraction	0.805	GO:0045987	positive regulation of smooth muscle contraction	-0.557	GO:0045987	positive regulation of smooth muscle contraction	1.496
GO:0045956	positive regulation of calcium ion-dependent exocytosis	-0.809	GO:0045956	positive regulation of calcium ion-dependent exocytosis	-0.035	GO:0045956	positive regulation of calcium ion-dependent exocytosis	-0.543	GO:0045956	positive regulation of calcium ion-dependent exocytosis	0.957	GO:0045956	positive regulation of calcium ion-dependent exocytosis	-0.182	GO:0045956	positive regulation of calcium ion-dependent exocytosis	-0.502	GO:0045956	positive regulation of calcium ion-dependent exocytosis	-0.54	GO:0045956	positive regulation of calcium ion-dependent exocytosis	-1.416	GO:0045956	positive regulation of calcium ion-dependent exocytosis	-1.04	GO:0045956	positive regulation of calcium ion-dependent exocytosis	1.074
GO:0045954	positive regulation of natural killer cell mediated cytotoxicity	0.958	GO:0045954	positive regulation of natural killer cell mediated cytotoxicity	1.315	GO:0045954	positive regulation of natural killer cell mediated cytotoxicity	0.254	GO:0045954	positive regulation of natural killer cell mediated cytotoxicity	-0.299	GO:0045954	positive regulation of natural killer cell mediated cytotoxicity	0.305	GO:0045954	positive regulation of natural killer cell mediated cytotoxicity	4.593	GO:0045954	positive regulation of natural killer cell mediated cytotoxicity	1.143	GO:0045954	positive regulation of natural killer cell mediated cytotoxicity	1.574	GO:0045954	positive regulation of natural killer cell mediated cytotoxicity	0.195	GO:0045954	positive regulation of natural killer cell mediated cytotoxicity	-0.274
GO:0045944	positive regulation of transcription by RNA polymerase II	-2.195	GO:0045944	positive regulation of transcription by RNA polymerase II	0.224	GO:0045944	positive regulation of transcription by RNA polymerase II	-0.13	GO:0045944	positive regulation of transcription by RNA polymerase II	0.821	GO:0045944	positive regulation of transcription by RNA polymerase II	-0.349	GO:0045944	positive regulation of transcription by RNA polymerase II	-1.44	GO:0045944	positive regulation of transcription by RNA polymerase II	0.357	GO:0045944	positive regulation of transcription by RNA polymerase II	2.182	GO:0045944	positive regulation of transcription by RNA polymerase II	1.549	GO:0045944	positive regulation of transcription by RNA polymerase II	-1.221
GO:0045907	positive regulation of vasoconstriction	0.008	GO:0045907	positive regulation of vasoconstriction	0.854	GO:0045907	positive regulation of vasoconstriction	0.006	GO:0045907	positive regulation of vasoconstriction	-1.755	GO:0045907	positive regulation of vasoconstriction	-1.558	GO:0045907	positive regulation of vasoconstriction	0.388	GO:0045907	positive regulation of vasoconstriction	-0.686	GO:0045907	positive regulation of vasoconstriction	0.201	GO:0045907	positive regulation of vasoconstriction	-0.835	GO:0045907	positive regulation of vasoconstriction	0.602
GO:0045893	positive regulation of transcription, DNA-templated	-1.28	GO:0045893	positive regulation of transcription, DNA-templated	1.528	GO:0045893	positive regulation of transcription, DNA-templated	0.143	GO:0045893	positive regulation of transcription, DNA-templated	1.202	GO:0045893	positive regulation of transcription, DNA-templated	-0.24	GO:0045893	positive regulation of transcription, DNA-templated	-1.544	GO:0045893	positive regulation of transcription, DNA-templated	1.29	GO:0045893	positive regulation of transcription, DNA-templated	2.029	GO:0045893	positive regulation of transcription, DNA-templated	1.721	GO:0045893	positive regulation of transcription, DNA-templated	-0.924
GO:0045892	negative regulation of transcription, DNA-templated	-0.209	GO:0045892	negative regulation of transcription, DNA-templated	1.188	GO:0045892	negative regulation of transcription, DNA-templated	-0.557	GO:0045892	negative regulation of transcription, DNA-templated	-0.271	GO:0045892	negative regulation of transcription, DNA-templated	-0.359	GO:0045892	negative regulation of transcription, DNA-templated	-0.804	GO:0045892	negative regulation of transcription, DNA-templated	0.445	GO:0045892	negative regulation of transcription, DNA-templated	2.592	GO:0045892	negative regulation of transcription, DNA-templated	1.701	GO:0045892	negative regulation of transcription, DNA-templated	-1.425
GO:0045880	positive regulation of smoothened signaling pathway	-0.395	GO:0045880	positive regulation of smoothened signaling pathway	0.369	GO:0045880	positive regulation of smoothened signaling pathway	-1.088	GO:0045880	positive regulation of smoothened signaling pathway	0.872	GO:0045880	positive regulation of smoothened signaling pathway	-0.396	GO:0045880	positive regulation of smoothened signaling pathway	-0.745	GO:0045880	positive regulation of smoothened signaling pathway	-1.957	GO:0045880	positive regulation of smoothened signaling pathway	-0.108	GO:0045880	positive regulation of smoothened signaling pathway	-1.168	GO:0045880	positive regulation of smoothened signaling pathway	1.881
GO:0045879	negative regulation of smoothened signaling pathway	0.416	GO:0045879	negative regulation of smoothened signaling pathway	1.07	GO:0045879	negative regulation of smoothened signaling pathway	-0.286	GO:0045879	negative regulation of smoothened signaling pathway	0.759	GO:0045879	negative regulation of smoothened signaling pathway	0.338	GO:0045879	negative regulation of smoothened signaling pathway	-0.783	GO:0045879	negative regulation of smoothened signaling pathway	-0.538	GO:0045879	negative regulation of smoothened signaling pathway	0.386	GO:0045879	negative regulation of smoothened signaling pathway	0.297	GO:0045879	negative regulation of smoothened signaling pathway	0.029
GO:0045815	positive regulation of gene expression, epigenetic	-0.317	GO:0045815	positive regulation of gene expression, epigenetic	-0.306	GO:0045815	positive regulation of gene expression, epigenetic	-1.676	GO:0045815	positive regulation of gene expression, epigenetic	-0.488	GO:0045815	positive regulation of gene expression, epigenetic	-0.152	GO:0045815	positive regulation of gene expression, epigenetic	-0.821	GO:0045815	positive regulation of gene expression, epigenetic	-0.278	GO:0045815	positive regulation of gene expression, epigenetic	-0.158	GO:0045815	positive regulation of gene expression, epigenetic	-0.83	GO:0045815	positive regulation of gene expression, epigenetic	0.137
GO:0045814	negative regulation of gene expression, epigenetic	0.085	GO:0045814	negative regulation of gene expression, epigenetic	-0.332	GO:0045814	negative regulation of gene expression, epigenetic	-2.412	GO:0045814	negative regulation of gene expression, epigenetic	-0.532	GO:0045814	negative regulation of gene expression, epigenetic	0.262	GO:0045814	negative regulation of gene expression, epigenetic	-1.041	GO:0045814	negative regulation of gene expression, epigenetic	0.097	GO:0045814	negative regulation of gene expression, epigenetic	0.019	GO:0045814	negative regulation of gene expression, epigenetic	0.077	GO:0045814	negative regulation of gene expression, epigenetic	0.49
GO:0045766	positive regulation of angiogenesis	0.165	GO:0045766	positive regulation of angiogenesis	2.094	GO:0045766	positive regulation of angiogenesis	-0.175	GO:0045766	positive regulation of angiogenesis	-0.182	GO:0045766	positive regulation of angiogenesis	-1.049	GO:0045766	positive regulation of angiogenesis	-0.687	GO:0045766	positive regulation of angiogenesis	-0.603	GO:0045766	positive regulation of angiogenesis	-0.896	GO:0045766	positive regulation of angiogenesis	-0.193	GO:0045766	positive regulation of angiogenesis	-0.478
GO:0045747	positive regulation of Notch signaling pathway	0.591	GO:0045747	positive regulation of Notch signaling pathway	2.378	GO:0045747	positive regulation of Notch signaling pathway	0.439	GO:0045747	positive regulation of Notch signaling pathway	0.675	GO:0045747	positive regulation of Notch signaling pathway	0.282	GO:0045747	positive regulation of Notch signaling pathway	-1.297	GO:0045747	positive regulation of Notch signaling pathway	-1.191	GO:0045747	positive regulation of Notch signaling pathway	-0.331	GO:0045747	positive regulation of Notch signaling pathway	-0.558	GO:0045747	positive regulation of Notch signaling pathway	0.061
GO:0045740	positive regulation of DNA replication	0.191	GO:0045740	positive regulation of DNA replication	-1.364	GO:0045740	positive regulation of DNA replication	0.706	GO:0045740	positive regulation of DNA replication	-2.661	GO:0045740	positive regulation of DNA replication	-0.572	GO:0045740	positive regulation of DNA replication	-0.343	GO:0045740	positive regulation of DNA replication	-0.434	GO:0045740	positive regulation of DNA replication	-1.104	GO:0045740	positive regulation of DNA replication	-2.414	GO:0045740	positive regulation of DNA replication	-0.455
GO:0045727	positive regulation of translation	0.819	GO:0045727	positive regulation of translation	0.254	GO:0045727	positive regulation of translation	-0.458	GO:0045727	positive regulation of translation	-0.325	GO:0045727	positive regulation of translation	-0.06	GO:0045727	positive regulation of translation	-0.042	GO:0045727	positive regulation of translation	1.259	GO:0045727	positive regulation of translation	0.53	GO:0045727	positive regulation of translation	0.212	GO:0045727	positive regulation of translation	0.407
GO:0045723	positive regulation of fatty acid biosynthetic process	1.169	GO:0045723	positive regulation of fatty acid biosynthetic process	-0.126	GO:0045723	positive regulation of fatty acid biosynthetic process	-0.688	GO:0045723	positive regulation of fatty acid biosynthetic process	0.851	GO:0045723	positive regulation of fatty acid biosynthetic process	0.193	GO:0045723	positive regulation of fatty acid biosynthetic process	-0.406	GO:0045723	positive regulation of fatty acid biosynthetic process	-1.006	GO:0045723	positive regulation of fatty acid biosynthetic process	0.924	GO:0045723	positive regulation of fatty acid biosynthetic process	0.111	GO:0045723	positive regulation of fatty acid biosynthetic process	1.152
GO:0045672	positive regulation of osteoclast differentiation	0.129	GO:0045672	positive regulation of osteoclast differentiation	0.694	GO:0045672	positive regulation of osteoclast differentiation	0.732	GO:0045672	positive regulation of osteoclast differentiation	-0.008	GO:0045672	positive regulation of osteoclast differentiation	-0.16	GO:0045672	positive regulation of osteoclast differentiation	0.814	GO:0045672	positive regulation of osteoclast differentiation	1.323	GO:0045672	positive regulation of osteoclast differentiation	-0.027	GO:0045672	positive regulation of osteoclast differentiation	0.211	GO:0045672	positive regulation of osteoclast differentiation	0.428
GO:0045669	positive regulation of osteoblast differentiation	-1.717	GO:0045669	positive regulation of osteoblast differentiation	0.861	GO:0045669	positive regulation of osteoblast differentiation	0.892	GO:0045669	positive regulation of osteoblast differentiation	1.137	GO:0045669	positive regulation of osteoblast differentiation	-1.071	GO:0045669	positive regulation of osteoblast differentiation	-0.693	GO:0045669	positive regulation of osteoblast differentiation	-0.32	GO:0045669	positive regulation of osteoblast differentiation	0.317	GO:0045669	positive regulation of osteoblast differentiation	0.412	GO:0045669	positive regulation of osteoblast differentiation	0.043
GO:0045668	negative regulation of osteoblast differentiation	1.188	GO:0045668	negative regulation of osteoblast differentiation	1.2	GO:0045668	negative regulation of osteoblast differentiation	-0.202	GO:0045668	negative regulation of osteoblast differentiation	0.496	GO:0045668	negative regulation of osteoblast differentiation	-0.545	GO:0045668	negative regulation of osteoblast differentiation	-0.867	GO:0045668	negative regulation of osteoblast differentiation	-0.172	GO:0045668	negative regulation of osteoblast differentiation	1.485	GO:0045668	negative regulation of osteoblast differentiation	-0.147	GO:0045668	negative regulation of osteoblast differentiation	-0.43
GO:0045666	positive regulation of neuron differentiation	-0.143	GO:0045666	positive regulation of neuron differentiation	1.261	GO:0045666	positive regulation of neuron differentiation	-0.746	GO:0045666	positive regulation of neuron differentiation	1.721	GO:0045666	positive regulation of neuron differentiation	-0.695	GO:0045666	positive regulation of neuron differentiation	-0.743	GO:0045666	positive regulation of neuron differentiation	0.08	GO:0045666	positive regulation of neuron differentiation	-0.064	GO:0045666	positive regulation of neuron differentiation	1.001	GO:0045666	positive regulation of neuron differentiation	0.495
GO:0045665	negative regulation of neuron differentiation	-0.522	GO:0045665	negative regulation of neuron differentiation	2.08	GO:0045665	negative regulation of neuron differentiation	-0.726	GO:0045665	negative regulation of neuron differentiation	-0.278	GO:0045665	negative regulation of neuron differentiation	-0.422	GO:0045665	negative regulation of neuron differentiation	-0.89	GO:0045665	negative regulation of neuron differentiation	-0.635	GO:0045665	negative regulation of neuron differentiation	1.061	GO:0045665	negative regulation of neuron differentiation	0.93	GO:0045665	negative regulation of neuron differentiation	0.353
GO:0045653	negative regulation of megakaryocyte differentiation	0.133	GO:0045653	negative regulation of megakaryocyte differentiation	-1.021	GO:0045653	negative regulation of megakaryocyte differentiation	-2.128	GO:0045653	negative regulation of megakaryocyte differentiation	-0.364	GO:0045653	negative regulation of megakaryocyte differentiation	0.776	GO:0045653	negative regulation of megakaryocyte differentiation	-0.716	GO:0045653	negative regulation of megakaryocyte differentiation	-0.206	GO:0045653	negative regulation of megakaryocyte differentiation	0.129	GO:0045653	negative regulation of megakaryocyte differentiation	0.12	GO:0045653	negative regulation of megakaryocyte differentiation	0.288
GO:0045652	regulation of megakaryocyte differentiation	0.275	GO:0045652	regulation of megakaryocyte differentiation	-0.518	GO:0045652	regulation of megakaryocyte differentiation	-1.136	GO:0045652	regulation of megakaryocyte differentiation	-0.759	GO:0045652	regulation of megakaryocyte differentiation	0.944	GO:0045652	regulation of megakaryocyte differentiation	-1.389	GO:0045652	regulation of megakaryocyte differentiation	0.462	GO:0045652	regulation of megakaryocyte differentiation	1.327	GO:0045652	regulation of megakaryocyte differentiation	0.806	GO:0045652	regulation of megakaryocyte differentiation	0.224
GO:0045648	positive regulation of erythrocyte differentiation	0.407	GO:0045648	positive regulation of erythrocyte differentiation	2.616	GO:0045648	positive regulation of erythrocyte differentiation	-1.163	GO:0045648	positive regulation of erythrocyte differentiation	0.013	GO:0045648	positive regulation of erythrocyte differentiation	0.059	GO:0045648	positive regulation of erythrocyte differentiation	-0.683	GO:0045648	positive regulation of erythrocyte differentiation	0.119	GO:0045648	positive regulation of erythrocyte differentiation	0.638	GO:0045648	positive regulation of erythrocyte differentiation	1.331	GO:0045648	positive regulation of erythrocyte differentiation	-0.419
GO:0045616	regulation of keratinocyte differentiation	-0.239	GO:0045616	regulation of keratinocyte differentiation	-1.854	GO:0045616	regulation of keratinocyte differentiation	-0.973	GO:0045616	regulation of keratinocyte differentiation	-2.372	GO:0045616	regulation of keratinocyte differentiation	0.152	GO:0045616	regulation of keratinocyte differentiation	-0.336	GO:0045616	regulation of keratinocyte differentiation	0.851	GO:0045616	regulation of keratinocyte differentiation	-1.446	GO:0045616	regulation of keratinocyte differentiation	-0.209	GO:0045616	regulation of keratinocyte differentiation	0.691
GO:0045600	positive regulation of fat cell differentiation	0.952	GO:0045600	positive regulation of fat cell differentiation	-0.401	GO:0045600	positive regulation of fat cell differentiation	-1.244	GO:0045600	positive regulation of fat cell differentiation	0.878	GO:0045600	positive regulation of fat cell differentiation	-0.419	GO:0045600	positive regulation of fat cell differentiation	-0.869	GO:0045600	positive regulation of fat cell differentiation	0.071	GO:0045600	positive regulation of fat cell differentiation	1.563	GO:0045600	positive regulation of fat cell differentiation	0.139	GO:0045600	positive regulation of fat cell differentiation	1.488
GO:0045597	positive regulation of cell differentiation	-0.467	GO:0045597	positive regulation of cell differentiation	-1.3	GO:0045597	positive regulation of cell differentiation	-0.172	GO:0045597	positive regulation of cell differentiation	-0.334	GO:0045597	positive regulation of cell differentiation	0.097	GO:0045597	positive regulation of cell differentiation	-0.667	GO:0045597	positive regulation of cell differentiation	0.31	GO:0045597	positive regulation of cell differentiation	0.377	GO:0045597	positive regulation of cell differentiation	-0.91	GO:0045597	positive regulation of cell differentiation	0.151
GO:0045596	negative regulation of cell differentiation	-0.297	GO:0045596	negative regulation of cell differentiation	1.451	GO:0045596	negative regulation of cell differentiation	-0.803	GO:0045596	negative regulation of cell differentiation	-1.612	GO:0045596	negative regulation of cell differentiation	-0.184	GO:0045596	negative regulation of cell differentiation	-0.351	GO:0045596	negative regulation of cell differentiation	-1.013	GO:0045596	negative regulation of cell differentiation	-0.402	GO:0045596	negative regulation of cell differentiation	0.232	GO:0045596	negative regulation of cell differentiation	-0.699
GO:0045589	regulation of regulatory T cell differentiation	-0.377	GO:0045589	regulation of regulatory T cell differentiation	-0.487	GO:0045589	regulation of regulatory T cell differentiation	0.965	GO:0045589	regulation of regulatory T cell differentiation	0.385	GO:0045589	regulation of regulatory T cell differentiation	0.828	GO:0045589	regulation of regulatory T cell differentiation	6.217	GO:0045589	regulation of regulatory T cell differentiation	2.639	GO:0045589	regulation of regulatory T cell differentiation	-0.589	GO:0045589	regulation of regulatory T cell differentiation	-0.011	GO:0045589	regulation of regulatory T cell differentiation	-0.531
GO:0045582	positive regulation of T cell differentiation	-0.3	GO:0045582	positive regulation of T cell differentiation	-0.395	GO:0045582	positive regulation of T cell differentiation	-0.557	GO:0045582	positive regulation of T cell differentiation	0.136	GO:0045582	positive regulation of T cell differentiation	0.297	GO:0045582	positive regulation of T cell differentiation	1.466	GO:0045582	positive regulation of T cell differentiation	0.197	GO:0045582	positive regulation of T cell differentiation	0.446	GO:0045582	positive regulation of T cell differentiation	-0.651	GO:0045582	positive regulation of T cell differentiation	-0.021
GO:0045540	regulation of cholesterol biosynthetic process	-0.644	GO:0045540	regulation of cholesterol biosynthetic process	0.796	GO:0045540	regulation of cholesterol biosynthetic process	0.828	GO:0045540	regulation of cholesterol biosynthetic process	0.565	GO:0045540	regulation of cholesterol biosynthetic process	-0.672	GO:0045540	regulation of cholesterol biosynthetic process	-0.602	GO:0045540	regulation of cholesterol biosynthetic process	0.645	GO:0045540	regulation of cholesterol biosynthetic process	-0.081	GO:0045540	regulation of cholesterol biosynthetic process	0.702	GO:0045540	regulation of cholesterol biosynthetic process	0.344
GO:0045494	photoreceptor cell maintenance	0.28	GO:0045494	photoreceptor cell maintenance	-0.512	GO:0045494	photoreceptor cell maintenance	0.021	GO:0045494	photoreceptor cell maintenance	0.749	GO:0045494	photoreceptor cell maintenance	-0.172	GO:0045494	photoreceptor cell maintenance	-0.072	GO:0045494	photoreceptor cell maintenance	-0.199	GO:0045494	photoreceptor cell maintenance	-0.835	GO:0045494	photoreceptor cell maintenance	0.137	GO:0045494	photoreceptor cell maintenance	-0.748
GO:0045471	response to ethanol	0.575	GO:0045471	response to ethanol	0.674	GO:0045471	response to ethanol	0.267	GO:0045471	response to ethanol	-0.869	GO:0045471	response to ethanol	0.588	GO:0045471	response to ethanol	1.156	GO:0045471	response to ethanol	0.086	GO:0045471	response to ethanol	-1.358	GO:0045471	response to ethanol	-0.532	GO:0045471	response to ethanol	-0.049
GO:0045454	cell redox homeostasis	-1.822	GO:0045454	cell redox homeostasis	0.409	GO:0045454	cell redox homeostasis	-1.138	GO:0045454	cell redox homeostasis	0.003	GO:0045454	cell redox homeostasis	0.714	GO:0045454	cell redox homeostasis	-0.912	GO:0045454	cell redox homeostasis	-0.22	GO:0045454	cell redox homeostasis	-0.75	GO:0045454	cell redox homeostasis	-1.49	GO:0045454	cell redox homeostasis	-0.084
GO:0045429	positive regulation of nitric oxide biosynthetic process	-0.942	GO:0045429	positive regulation of nitric oxide biosynthetic process	0.305	GO:0045429	positive regulation of nitric oxide biosynthetic process	1.074	GO:0045429	positive regulation of nitric oxide biosynthetic process	-0.318	GO:0045429	positive regulation of nitric oxide biosynthetic process	-0.671	GO:0045429	positive regulation of nitric oxide biosynthetic process	1.714	GO:0045429	positive regulation of nitric oxide biosynthetic process	0.702	GO:0045429	positive regulation of nitric oxide biosynthetic process	-0.179	GO:0045429	positive regulation of nitric oxide biosynthetic process	0.874	GO:0045429	positive regulation of nitric oxide biosynthetic process	1.163
GO:0045333	cellular respiration	-0.374	GO:0045333	cellular respiration	-0.176	GO:0045333	cellular respiration	1.274	GO:0045333	cellular respiration	-0.64	GO:0045333	cellular respiration	-0.202	GO:0045333	cellular respiration	-0.623	GO:0045333	cellular respiration	0.343	GO:0045333	cellular respiration	0.124	GO:0045333	cellular respiration	-0.149	GO:0045333	cellular respiration	0.131
GO:0045216	cell-cell junction organization	-1.312	GO:0045216	cell-cell junction organization	0.074	GO:0045216	cell-cell junction organization	-1.235	GO:0045216	cell-cell junction organization	-1.146	GO:0045216	cell-cell junction organization	0.517	GO:0045216	cell-cell junction organization	0.724	GO:0045216	cell-cell junction organization	3.193	GO:0045216	cell-cell junction organization	-0.165	GO:0045216	cell-cell junction organization	-0.765	GO:0045216	cell-cell junction organization	-0.347
GO:0045214	sarcomere organization	-0.499	GO:0045214	sarcomere organization	0.683	GO:0045214	sarcomere organization	-0.983	GO:0045214	sarcomere organization	0.024	GO:0045214	sarcomere organization	0.727	GO:0045214	sarcomere organization	-0.531	GO:0045214	sarcomere organization	0.005	GO:0045214	sarcomere organization	0.508	GO:0045214	sarcomere organization	-0.439	GO:0045214	sarcomere organization	-0.487
GO:0045184	establishment of protein localization	0.074	GO:0045184	establishment of protein localization	0.885	GO:0045184	establishment of protein localization	0.402	GO:0045184	establishment of protein localization	1.368	GO:0045184	establishment of protein localization	1.097	GO:0045184	establishment of protein localization	-0.935	GO:0045184	establishment of protein localization	-0.353	GO:0045184	establishment of protein localization	-0.047	GO:0045184	establishment of protein localization	-0.446	GO:0045184	establishment of protein localization	-0.147
GO:0045165	cell fate commitment	-0.936	GO:0045165	cell fate commitment	1.752	GO:0045165	cell fate commitment	-0.415	GO:0045165	cell fate commitment	1.899	GO:0045165	cell fate commitment	-2.545	GO:0045165	cell fate commitment	-0.27	GO:0045165	cell fate commitment	0.218	GO:0045165	cell fate commitment	-1.112	GO:0045165	cell fate commitment	-0.62	GO:0045165	cell fate commitment	-0.582
GO:0045109	intermediate filament organization	0.109	GO:0045109	intermediate filament organization	0.124	GO:0045109	intermediate filament organization	-0.083	GO:0045109	intermediate filament organization	-0.389	GO:0045109	intermediate filament organization	0.139	GO:0045109	intermediate filament organization	-0.129	GO:0045109	intermediate filament organization	-1.273	GO:0045109	intermediate filament organization	-0.72	GO:0045109	intermediate filament organization	-0.793	GO:0045109	intermediate filament organization	-0.74
GO:0045087	innate immune response	-0.341	GO:0045087	innate immune response	0.089	GO:0045087	innate immune response	-0.522	GO:0045087	innate immune response	-1.043	GO:0045087	innate immune response	0.342	GO:0045087	innate immune response	2.231	GO:0045087	innate immune response	-0.331	GO:0045087	innate immune response	-0.788	GO:0045087	innate immune response	0.872	GO:0045087	innate immune response	-0.157
GO:0045086	positive regulation of interleukin-2 biosynthetic process	0.007	GO:0045086	positive regulation of interleukin-2 biosynthetic process	2.509	GO:0045086	positive regulation of interleukin-2 biosynthetic process	0.239	GO:0045086	positive regulation of interleukin-2 biosynthetic process	1.776	GO:0045086	positive regulation of interleukin-2 biosynthetic process	-0.29	GO:0045086	positive regulation of interleukin-2 biosynthetic process	2.119	GO:0045086	positive regulation of interleukin-2 biosynthetic process	-0.435	GO:0045086	positive regulation of interleukin-2 biosynthetic process	-0.497	GO:0045086	positive regulation of interleukin-2 biosynthetic process	-0.572	GO:0045086	positive regulation of interleukin-2 biosynthetic process	-0.529
GO:0045071	negative regulation of viral genome replication	-0.35	GO:0045071	negative regulation of viral genome replication	-0.135	GO:0045071	negative regulation of viral genome replication	-0.047	GO:0045071	negative regulation of viral genome replication	-1.205	GO:0045071	negative regulation of viral genome replication	0.15	GO:0045071	negative regulation of viral genome replication	-0.266	GO:0045071	negative regulation of viral genome replication	0.472	GO:0045071	negative regulation of viral genome replication	-0.167	GO:0045071	negative regulation of viral genome replication	0.29	GO:0045071	negative regulation of viral genome replication	-0.074
GO:0045047	protein targeting to ER	-0.152	GO:0045047	protein targeting to ER	0.069	GO:0045047	protein targeting to ER	0.267	GO:0045047	protein targeting to ER	-0.608	GO:0045047	protein targeting to ER	1.027	GO:0045047	protein targeting to ER	1.683	GO:0045047	protein targeting to ER	-0.601	GO:0045047	protein targeting to ER	-1.443	GO:0045047	protein targeting to ER	0.01	GO:0045047	protein targeting to ER	0.037
GO:0044804	autophagy of nucleus	-0.444	GO:0044804	autophagy of nucleus	0.244	GO:0044804	autophagy of nucleus	1.565	GO:0044804	autophagy of nucleus	-0.139	GO:0044804	autophagy of nucleus	0.327	GO:0044804	autophagy of nucleus	0.773	GO:0044804	autophagy of nucleus	-2.207	GO:0044804	autophagy of nucleus	-0.058	GO:0044804	autophagy of nucleus	-0.296	GO:0044804	autophagy of nucleus	-1.077
GO:0044458	motile cilium assembly	1.213	GO:0044458	motile cilium assembly	-0.025	GO:0044458	motile cilium assembly	0.215	GO:0044458	motile cilium assembly	-0.503	GO:0044458	motile cilium assembly	-0.452	GO:0044458	motile cilium assembly	0.082	GO:0044458	motile cilium assembly	1.211	GO:0044458	motile cilium assembly	-1.51	GO:0044458	motile cilium assembly	0.002	GO:0044458	motile cilium assembly	0.501
GO:0044344	cellular response to fibroblast growth factor stimulus	0.449	GO:0044344	cellular response to fibroblast growth factor stimulus	0.939	GO:0044344	cellular response to fibroblast growth factor stimulus	1.425	GO:0044344	cellular response to fibroblast growth factor stimulus	-0.162	GO:0044344	cellular response to fibroblast growth factor stimulus	0.006	GO:0044344	cellular response to fibroblast growth factor stimulus	-0.671	GO:0044344	cellular response to fibroblast growth factor stimulus	-0.329	GO:0044344	cellular response to fibroblast growth factor stimulus	-1.122	GO:0044344	cellular response to fibroblast growth factor stimulus	-1.048	GO:0044344	cellular response to fibroblast growth factor stimulus	0.623
GO:0044267	cellular protein metabolic process	0.696	GO:0044267	cellular protein metabolic process	-0.044	GO:0044267	cellular protein metabolic process	-2.385	GO:0044267	cellular protein metabolic process	-0.947	GO:0044267	cellular protein metabolic process	0.153	GO:0044267	cellular protein metabolic process	-0.9	GO:0044267	cellular protein metabolic process	-1.778	GO:0044267	cellular protein metabolic process	0.323	GO:0044267	cellular protein metabolic process	-0.406	GO:0044267	cellular protein metabolic process	0.289
GO:0043984	histone H4-K16 acetylation	-1.336	GO:0043984	histone H4-K16 acetylation	0.003	GO:0043984	histone H4-K16 acetylation	0.362	GO:0043984	histone H4-K16 acetylation	0.064	GO:0043984	histone H4-K16 acetylation	0.959	GO:0043984	histone H4-K16 acetylation	0.409	GO:0043984	histone H4-K16 acetylation	0.07	GO:0043984	histone H4-K16 acetylation	2.434	GO:0043984	histone H4-K16 acetylation	2.055	GO:0043984	histone H4-K16 acetylation	-1.639
GO:0043982	histone H4-K8 acetylation	-1.536	GO:0043982	histone H4-K8 acetylation	-1.21	GO:0043982	histone H4-K8 acetylation	0.529	GO:0043982	histone H4-K8 acetylation	-0.033	GO:0043982	histone H4-K8 acetylation	0.457	GO:0043982	histone H4-K8 acetylation	-0.023	GO:0043982	histone H4-K8 acetylation	0.732	GO:0043982	histone H4-K8 acetylation	1.518	GO:0043982	histone H4-K8 acetylation	0.857	GO:0043982	histone H4-K8 acetylation	-1.873
GO:0043981	histone H4-K5 acetylation	-1.536	GO:0043981	histone H4-K5 acetylation	-1.21	GO:0043981	histone H4-K5 acetylation	0.529	GO:0043981	histone H4-K5 acetylation	-0.033	GO:0043981	histone H4-K5 acetylation	0.457	GO:0043981	histone H4-K5 acetylation	-0.023	GO:0043981	histone H4-K5 acetylation	0.732	GO:0043981	histone H4-K5 acetylation	1.518	GO:0043981	histone H4-K5 acetylation	0.857	GO:0043981	histone H4-K5 acetylation	-1.873
GO:0043968	histone H2A acetylation	-0.644	GO:0043968	histone H2A acetylation	1.852	GO:0043968	histone H2A acetylation	-0.322	GO:0043968	histone H2A acetylation	1.001	GO:0043968	histone H2A acetylation	-0.731	GO:0043968	histone H2A acetylation	-0.317	GO:0043968	histone H2A acetylation	0.474	GO:0043968	histone H2A acetylation	-0.246	GO:0043968	histone H2A acetylation	0.507	GO:0043968	histone H2A acetylation	0.24
GO:0043966	histone H3 acetylation	0.615	GO:0043966	histone H3 acetylation	0.02	GO:0043966	histone H3 acetylation	0.042	GO:0043966	histone H3 acetylation	-0.295	GO:0043966	histone H3 acetylation	-0.475	GO:0043966	histone H3 acetylation	-0.1	GO:0043966	histone H3 acetylation	1.309	GO:0043966	histone H3 acetylation	2.54	GO:0043966	histone H3 acetylation	2.475	GO:0043966	histone H3 acetylation	0.074
GO:0043928	exonucleolytic nuclear-transcribed mRNA catabolic process involved in deadenylation-dependent decay	-0.329	GO:0043928	exonucleolytic nuclear-transcribed mRNA catabolic process involved in deadenylation-dependent decay	-0.372	GO:0043928	exonucleolytic nuclear-transcribed mRNA catabolic process involved in deadenylation-dependent decay	1.86	GO:0043928	exonucleolytic nuclear-transcribed mRNA catabolic process involved in deadenylation-dependent decay	-1.612	GO:0043928	exonucleolytic nuclear-transcribed mRNA catabolic process involved in deadenylation-dependent decay	-0.762	GO:0043928	exonucleolytic nuclear-transcribed mRNA catabolic process involved in deadenylation-dependent decay	0.124	GO:0043928	exonucleolytic nuclear-transcribed mRNA catabolic process involved in deadenylation-dependent decay	0.789	GO:0043928	exonucleolytic nuclear-transcribed mRNA catabolic process involved in deadenylation-dependent decay	-0.477	GO:0043928	exonucleolytic nuclear-transcribed mRNA catabolic process involved in deadenylation-dependent decay	3.596	GO:0043928	exonucleolytic nuclear-transcribed mRNA catabolic process involved in deadenylation-dependent decay	0.313
GO:0043691	reverse cholesterol transport	-0.563	GO:0043691	reverse cholesterol transport	-0.607	GO:0043691	reverse cholesterol transport	-0.028	GO:0043691	reverse cholesterol transport	-1.373	GO:0043691	reverse cholesterol transport	-0.163	GO:0043691	reverse cholesterol transport	0.043	GO:0043691	reverse cholesterol transport	-0.824	GO:0043691	reverse cholesterol transport	0.711	GO:0043691	reverse cholesterol transport	1.179	GO:0043691	reverse cholesterol transport	0.825
GO:0043687	post-translational protein modification	0.475	GO:0043687	post-translational protein modification	-0.199	GO:0043687	post-translational protein modification	-0.786	GO:0043687	post-translational protein modification	-1.074	GO:0043687	post-translational protein modification	0.514	GO:0043687	post-translational protein modification	0.155	GO:0043687	post-translational protein modification	0.039	GO:0043687	post-translational protein modification	0.335	GO:0043687	post-translational protein modification	0.159	GO:0043687	post-translational protein modification	-0.721
GO:0043651	linoleic acid metabolic process	0.083	GO:0043651	linoleic acid metabolic process	1.164	GO:0043651	linoleic acid metabolic process	-0.976	GO:0043651	linoleic acid metabolic process	-0.613	GO:0043651	linoleic acid metabolic process	0.441	GO:0043651	linoleic acid metabolic process	-0.309	GO:0043651	linoleic acid metabolic process	-0.102	GO:0043651	linoleic acid metabolic process	-1.079	GO:0043651	linoleic acid metabolic process	-0.092	GO:0043651	linoleic acid metabolic process	0.064
GO:0043647	inositol phosphate metabolic process	-0.498	GO:0043647	inositol phosphate metabolic process	0.128	GO:0043647	inositol phosphate metabolic process	-1.584	GO:0043647	inositol phosphate metabolic process	-0.744	GO:0043647	inositol phosphate metabolic process	0.476	GO:0043647	inositol phosphate metabolic process	0.039	GO:0043647	inositol phosphate metabolic process	0.97	GO:0043647	inositol phosphate metabolic process	0.24	GO:0043647	inositol phosphate metabolic process	-0.739	GO:0043647	inositol phosphate metabolic process	0.025
GO:0043588	skin development	-0.352	GO:0043588	skin development	-0.211	GO:0043588	skin development	1.242	GO:0043588	skin development	0.968	GO:0043588	skin development	0.734	GO:0043588	skin development	1.756	GO:0043588	skin development	-0.505	GO:0043588	skin development	0.201	GO:0043588	skin development	0.349	GO:0043588	skin development	-0.518
GO:0043552	positive regulation of phosphatidylinositol 3-kinase activity	2.074	GO:0043552	positive regulation of phosphatidylinositol 3-kinase activity	0.318	GO:0043552	positive regulation of phosphatidylinositol 3-kinase activity	-0.237	GO:0043552	positive regulation of phosphatidylinositol 3-kinase activity	0.264	GO:0043552	positive regulation of phosphatidylinositol 3-kinase activity	-0.753	GO:0043552	positive regulation of phosphatidylinositol 3-kinase activity	2.17	GO:0043552	positive regulation of phosphatidylinositol 3-kinase activity	-0.859	GO:0043552	positive regulation of phosphatidylinositol 3-kinase activity	-0.675	GO:0043552	positive regulation of phosphatidylinositol 3-kinase activity	-0.084	GO:0043552	positive regulation of phosphatidylinositol 3-kinase activity	-1.153
GO:0043547	positive regulation of GTPase activity	-0.178	GO:0043547	positive regulation of GTPase activity	1.541	GO:0043547	positive regulation of GTPase activity	-0.478	GO:0043547	positive regulation of GTPase activity	0.993	GO:0043547	positive regulation of GTPase activity	0.243	GO:0043547	positive regulation of GTPase activity	-1.784	GO:0043547	positive regulation of GTPase activity	1.035	GO:0043547	positive regulation of GTPase activity	2.618	GO:0043547	positive regulation of GTPase activity	0.339	GO:0043547	positive regulation of GTPase activity	0.452
GO:0043524	negative regulation of neuron apoptotic process	-1.611	GO:0043524	negative regulation of neuron apoptotic process	1.594	GO:0043524	negative regulation of neuron apoptotic process	0.364	GO:0043524	negative regulation of neuron apoptotic process	0.629	GO:0043524	negative regulation of neuron apoptotic process	-0.306	GO:0043524	negative regulation of neuron apoptotic process	-0.983	GO:0043524	negative regulation of neuron apoptotic process	-1.605	GO:0043524	negative regulation of neuron apoptotic process	1.705	GO:0043524	negative regulation of neuron apoptotic process	0.627	GO:0043524	negative regulation of neuron apoptotic process	-0.197
GO:0043491	protein kinase B signaling	-0.118	GO:0043491	protein kinase B signaling	0.937	GO:0043491	protein kinase B signaling	0.775	GO:0043491	protein kinase B signaling	0.784	GO:0043491	protein kinase B signaling	-0.204	GO:0043491	protein kinase B signaling	-0.396	GO:0043491	protein kinase B signaling	-0.727	GO:0043491	protein kinase B signaling	-0.538	GO:0043491	protein kinase B signaling	0.105	GO:0043491	protein kinase B signaling	-0.16
GO:0043488	regulation of mRNA stability	0.811	GO:0043488	regulation of mRNA stability	-0.06	GO:0043488	regulation of mRNA stability	0.1	GO:0043488	regulation of mRNA stability	-0.447	GO:0043488	regulation of mRNA stability	0.837	GO:0043488	regulation of mRNA stability	1.212	GO:0043488	regulation of mRNA stability	1.479	GO:0043488	regulation of mRNA stability	-0.733	GO:0043488	regulation of mRNA stability	0.457	GO:0043488	regulation of mRNA stability	-0.165
GO:0043484	regulation of RNA splicing	-0.615	GO:0043484	regulation of RNA splicing	-0.835	GO:0043484	regulation of RNA splicing	-2.062	GO:0043484	regulation of RNA splicing	-0.821	GO:0043484	regulation of RNA splicing	-0.526	GO:0043484	regulation of RNA splicing	0.496	GO:0043484	regulation of RNA splicing	1.753	GO:0043484	regulation of RNA splicing	-0.711	GO:0043484	regulation of RNA splicing	0.657	GO:0043484	regulation of RNA splicing	-0.804
GO:0043410	positive regulation of MAPK cascade	0.161	GO:0043410	positive regulation of MAPK cascade	-0.964	GO:0043410	positive regulation of MAPK cascade	0.152	GO:0043410	positive regulation of MAPK cascade	-0.4	GO:0043410	positive regulation of MAPK cascade	-0.747	GO:0043410	positive regulation of MAPK cascade	-0.255	GO:0043410	positive regulation of MAPK cascade	-0.712	GO:0043410	positive regulation of MAPK cascade	-0.198	GO:0043410	positive regulation of MAPK cascade	-0.435	GO:0043410	positive regulation of MAPK cascade	-0.47
GO:0043408	regulation of MAPK cascade	-1.054	GO:0043408	regulation of MAPK cascade	0.645	GO:0043408	regulation of MAPK cascade	-0.087	GO:0043408	regulation of MAPK cascade	1.362	GO:0043408	regulation of MAPK cascade	-0.776	GO:0043408	regulation of MAPK cascade	0.459	GO:0043408	regulation of MAPK cascade	-0.587	GO:0043408	regulation of MAPK cascade	0.98	GO:0043408	regulation of MAPK cascade	0.286	GO:0043408	regulation of MAPK cascade	0.148
GO:0043406	positive regulation of MAP kinase activity	-1.04	GO:0043406	positive regulation of MAP kinase activity	-0.944	GO:0043406	positive regulation of MAP kinase activity	0.862	GO:0043406	positive regulation of MAP kinase activity	-0.416	GO:0043406	positive regulation of MAP kinase activity	0.08	GO:0043406	positive regulation of MAP kinase activity	0.431	GO:0043406	positive regulation of MAP kinase activity	0.361	GO:0043406	positive regulation of MAP kinase activity	-0.4	GO:0043406	positive regulation of MAP kinase activity	-0.655	GO:0043406	positive regulation of MAP kinase activity	0.195
GO:0043401	steroid hormone mediated signaling pathway	1.254	GO:0043401	steroid hormone mediated signaling pathway	0.962	GO:0043401	steroid hormone mediated signaling pathway	0.255	GO:0043401	steroid hormone mediated signaling pathway	0.344	GO:0043401	steroid hormone mediated signaling pathway	0.038	GO:0043401	steroid hormone mediated signaling pathway	0.89	GO:0043401	steroid hormone mediated signaling pathway	0.022	GO:0043401	steroid hormone mediated signaling pathway	1.848	GO:0043401	steroid hormone mediated signaling pathway	0.284	GO:0043401	steroid hormone mediated signaling pathway	-0.253
GO:0043330	response to exogenous dsRNA	0.649	GO:0043330	response to exogenous dsRNA	-0.282	GO:0043330	response to exogenous dsRNA	-0.213	GO:0043330	response to exogenous dsRNA	-0.812	GO:0043330	response to exogenous dsRNA	0.595	GO:0043330	response to exogenous dsRNA	-1.371	GO:0043330	response to exogenous dsRNA	0.669	GO:0043330	response to exogenous dsRNA	0.66	GO:0043330	response to exogenous dsRNA	0.472	GO:0043330	response to exogenous dsRNA	0.025
GO:0043312	neutrophil degranulation	1.488	GO:0043312	neutrophil degranulation	0.523	GO:0043312	neutrophil degranulation	0.629	GO:0043312	neutrophil degranulation	-0.377	GO:0043312	neutrophil degranulation	0.291	GO:0043312	neutrophil degranulation	-0.352	GO:0043312	neutrophil degranulation	-0.955	GO:0043312	neutrophil degranulation	-0.95	GO:0043312	neutrophil degranulation	-0.27	GO:0043312	neutrophil degranulation	-1.058
GO:0043252	sodium-independent organic anion transport	1.991	GO:0043252	sodium-independent organic anion transport	-0.539	GO:0043252	sodium-independent organic anion transport	-0.218	GO:0043252	sodium-independent organic anion transport	0.039	GO:0043252	sodium-independent organic anion transport	-0.58	GO:0043252	sodium-independent organic anion transport	0.324	GO:0043252	sodium-independent organic anion transport	-0.676	GO:0043252	sodium-independent organic anion transport	-0.522	GO:0043252	sodium-independent organic anion transport	-1.012	GO:0043252	sodium-independent organic anion transport	1.027
GO:0043248	proteasome assembly	0.263	GO:0043248	proteasome assembly	-1.434	GO:0043248	proteasome assembly	-0.899	GO:0043248	proteasome assembly	0.534	GO:0043248	proteasome assembly	-0.145	GO:0043248	proteasome assembly	-0.184	GO:0043248	proteasome assembly	0.62	GO:0043248	proteasome assembly	-0.702	GO:0043248	proteasome assembly	0.461	GO:0043248	proteasome assembly	-1.07
GO:0043161	proteasome-mediated ubiquitin-dependent protein catabolic process	-0.664	GO:0043161	proteasome-mediated ubiquitin-dependent protein catabolic process	0.06	GO:0043161	proteasome-mediated ubiquitin-dependent protein catabolic process	0.135	GO:0043161	proteasome-mediated ubiquitin-dependent protein catabolic process	-1.052	GO:0043161	proteasome-mediated ubiquitin-dependent protein catabolic process	1.526	GO:0043161	proteasome-mediated ubiquitin-dependent protein catabolic process	-0.021	GO:0043161	proteasome-mediated ubiquitin-dependent protein catabolic process	1.85	GO:0043161	proteasome-mediated ubiquitin-dependent protein catabolic process	1.214	GO:0043161	proteasome-mediated ubiquitin-dependent protein catabolic process	1.816	GO:0043161	proteasome-mediated ubiquitin-dependent protein catabolic process	-0.422
GO:0043153	entrainment of circadian clock by photoperiod	1.009	GO:0043153	entrainment of circadian clock by photoperiod	0.688	GO:0043153	entrainment of circadian clock by photoperiod	-0.712	GO:0043153	entrainment of circadian clock by photoperiod	-0.683	GO:0043153	entrainment of circadian clock by photoperiod	-0.155	GO:0043153	entrainment of circadian clock by photoperiod	0.2	GO:0043153	entrainment of circadian clock by photoperiod	1.915	GO:0043153	entrainment of circadian clock by photoperiod	1.46	GO:0043153	entrainment of circadian clock by photoperiod	-0.568	GO:0043153	entrainment of circadian clock by photoperiod	0.093
GO:0043123	positive regulation of I-kappaB kinase/NF-kappaB signaling	1.569	GO:0043123	positive regulation of I-kappaB kinase/NF-kappaB signaling	-0.033	GO:0043123	positive regulation of I-kappaB kinase/NF-kappaB signaling	-0.288	GO:0043123	positive regulation of I-kappaB kinase/NF-kappaB signaling	-0.678	GO:0043123	positive regulation of I-kappaB kinase/NF-kappaB signaling	0.189	GO:0043123	positive regulation of I-kappaB kinase/NF-kappaB signaling	0.046	GO:0043123	positive regulation of I-kappaB kinase/NF-kappaB signaling	0.597	GO:0043123	positive regulation of I-kappaB kinase/NF-kappaB signaling	-0.001	GO:0043123	positive regulation of I-kappaB kinase/NF-kappaB signaling	-2.333	GO:0043123	positive regulation of I-kappaB kinase/NF-kappaB signaling	-1.447
GO:0043113	receptor clustering	-0.352	GO:0043113	receptor clustering	1.74	GO:0043113	receptor clustering	0.115	GO:0043113	receptor clustering	1.64	GO:0043113	receptor clustering	0.955	GO:0043113	receptor clustering	0.693	GO:0043113	receptor clustering	-0.219	GO:0043113	receptor clustering	1.052	GO:0043113	receptor clustering	1.417	GO:0043113	receptor clustering	0.462
GO:0043087	regulation of GTPase activity	0.613	GO:0043087	regulation of GTPase activity	2.463	GO:0043087	regulation of GTPase activity	0.257	GO:0043087	regulation of GTPase activity	1.008	GO:0043087	regulation of GTPase activity	1.113	GO:0043087	regulation of GTPase activity	-0.321	GO:0043087	regulation of GTPase activity	0.628	GO:0043087	regulation of GTPase activity	1.471	GO:0043087	regulation of GTPase activity	1.629	GO:0043087	regulation of GTPase activity	0.473
GO:0043066	negative regulation of apoptotic process	0.287	GO:0043066	negative regulation of apoptotic process	0.347	GO:0043066	negative regulation of apoptotic process	-0.858	GO:0043066	negative regulation of apoptotic process	-1.224	GO:0043066	negative regulation of apoptotic process	-0.953	GO:0043066	negative regulation of apoptotic process	0.011	GO:0043066	negative regulation of apoptotic process	-1.079	GO:0043066	negative regulation of apoptotic process	-1.912	GO:0043066	negative regulation of apoptotic process	-0.586	GO:0043066	negative regulation of apoptotic process	1.116
GO:0043065	positive regulation of apoptotic process	0.47	GO:0043065	positive regulation of apoptotic process	0.893	GO:0043065	positive regulation of apoptotic process	-0.744	GO:0043065	positive regulation of apoptotic process	-1.071	GO:0043065	positive regulation of apoptotic process	-0.673	GO:0043065	positive regulation of apoptotic process	0.467	GO:0043065	positive regulation of apoptotic process	0.785	GO:0043065	positive regulation of apoptotic process	-0.47	GO:0043065	positive regulation of apoptotic process	1.965	GO:0043065	positive regulation of apoptotic process	-0.574
GO:0043046	DNA methylation involved in gamete generation	0.447	GO:0043046	DNA methylation involved in gamete generation	-0.486	GO:0043046	DNA methylation involved in gamete generation	0.017	GO:0043046	DNA methylation involved in gamete generation	1.186	GO:0043046	DNA methylation involved in gamete generation	0.804	GO:0043046	DNA methylation involved in gamete generation	0.469	GO:0043046	DNA methylation involved in gamete generation	-0.377	GO:0043046	DNA methylation involved in gamete generation	0.958	GO:0043046	DNA methylation involved in gamete generation	0.871	GO:0043046	DNA methylation involved in gamete generation	0.826
GO:0043044	ATP-dependent chromatin remodeling	-0.541	GO:0043044	ATP-dependent chromatin remodeling	-0.854	GO:0043044	ATP-dependent chromatin remodeling	0.367	GO:0043044	ATP-dependent chromatin remodeling	0.551	GO:0043044	ATP-dependent chromatin remodeling	0.331	GO:0043044	ATP-dependent chromatin remodeling	-0.756	GO:0043044	ATP-dependent chromatin remodeling	-1.198	GO:0043044	ATP-dependent chromatin remodeling	-0.529	GO:0043044	ATP-dependent chromatin remodeling	0.235	GO:0043044	ATP-dependent chromatin remodeling	-0.677
GO:0042981	regulation of apoptotic process	0.055	GO:0042981	regulation of apoptotic process	1.367	GO:0042981	regulation of apoptotic process	-0.016	GO:0042981	regulation of apoptotic process	0.37	GO:0042981	regulation of apoptotic process	-0.047	GO:0042981	regulation of apoptotic process	1.043	GO:0042981	regulation of apoptotic process	0.771	GO:0042981	regulation of apoptotic process	1.349	GO:0042981	regulation of apoptotic process	0.914	GO:0042981	regulation of apoptotic process	-0.571
GO:0042832	defense response to protozoan	0.355	GO:0042832	defense response to protozoan	-0.485	GO:0042832	defense response to protozoan	0.649	GO:0042832	defense response to protozoan	-0.053	GO:0042832	defense response to protozoan	0.191	GO:0042832	defense response to protozoan	0.336	GO:0042832	defense response to protozoan	0.776	GO:0042832	defense response to protozoan	-0.29	GO:0042832	defense response to protozoan	-0.047	GO:0042832	defense response to protozoan	-0.651
GO:0042795	snRNA transcription by RNA polymerase II	-0.023	GO:0042795	snRNA transcription by RNA polymerase II	-1.024	GO:0042795	snRNA transcription by RNA polymerase II	-0.714	GO:0042795	snRNA transcription by RNA polymerase II	-1.116	GO:0042795	snRNA transcription by RNA polymerase II	-0.498	GO:0042795	snRNA transcription by RNA polymerase II	-0.29	GO:0042795	snRNA transcription by RNA polymerase II	0.095	GO:0042795	snRNA transcription by RNA polymerase II	-1.493	GO:0042795	snRNA transcription by RNA polymerase II	3.78	GO:0042795	snRNA transcription by RNA polymerase II	-0.36
GO:0042789	mRNA transcription by RNA polymerase II	-0.874	GO:0042789	mRNA transcription by RNA polymerase II	-0.758	GO:0042789	mRNA transcription by RNA polymerase II	0.504	GO:0042789	mRNA transcription by RNA polymerase II	-1.245	GO:0042789	mRNA transcription by RNA polymerase II	-0.92	GO:0042789	mRNA transcription by RNA polymerase II	-0.371	GO:0042789	mRNA transcription by RNA polymerase II	-0.338	GO:0042789	mRNA transcription by RNA polymerase II	0.12	GO:0042789	mRNA transcription by RNA polymerase II	1.772	GO:0042789	mRNA transcription by RNA polymerase II	-0.79
GO:0042787	ubiquitin-dependent protein catabolic process	0.076	GO:0042787	ubiquitin-dependent protein catabolic process	0.649	GO:0042787	ubiquitin-dependent protein catabolic process	0.905	GO:0042787	ubiquitin-dependent protein catabolic process	-0.368	GO:0042787	ubiquitin-dependent protein catabolic process	0.489	GO:0042787	ubiquitin-dependent protein catabolic process	0.019	GO:0042787	ubiquitin-dependent protein catabolic process	2.651	GO:0042787	ubiquitin-dependent protein catabolic process	1.9	GO:0042787	ubiquitin-dependent protein catabolic process	2.557	GO:0042787	ubiquitin-dependent protein catabolic process	-0.179
GO:0042776	mitochondrial ATP synthesis coupled proton transport	0.511	GO:0042776	mitochondrial ATP synthesis coupled proton transport	0.865	GO:0042776	mitochondrial ATP synthesis coupled proton transport	0.174	GO:0042776	mitochondrial ATP synthesis coupled proton transport	-0.832	GO:0042776	mitochondrial ATP synthesis coupled proton transport	1.167	GO:0042776	mitochondrial ATP synthesis coupled proton transport	-0.293	GO:0042776	mitochondrial ATP synthesis coupled proton transport	0.183	GO:0042776	mitochondrial ATP synthesis coupled proton transport	-0.794	GO:0042776	mitochondrial ATP synthesis coupled proton transport	-0.268	GO:0042776	mitochondrial ATP synthesis coupled proton transport	0.06
GO:0042771	intrinsic apoptotic signaling pathway in response to DNA damage by p53 class mediator	2.19	GO:0042771	intrinsic apoptotic signaling pathway in response to DNA damage by p53 class mediator	0.476	GO:0042771	intrinsic apoptotic signaling pathway in response to DNA damage by p53 class mediator	1.158	GO:0042771	intrinsic apoptotic signaling pathway in response to DNA damage by p53 class mediator	-1.641	GO:0042771	intrinsic apoptotic signaling pathway in response to DNA damage by p53 class mediator	-0.258	GO:0042771	intrinsic apoptotic signaling pathway in response to DNA damage by p53 class mediator	-0.729	GO:0042771	intrinsic apoptotic signaling pathway in response to DNA damage by p53 class mediator	0.574	GO:0042771	intrinsic apoptotic signaling pathway in response to DNA damage by p53 class mediator	-0.822	GO:0042771	intrinsic apoptotic signaling pathway in response to DNA damage by p53 class mediator	0.084	GO:0042771	intrinsic apoptotic signaling pathway in response to DNA damage by p53 class mediator	-1.075
GO:0042769	DNA damage response, detection of DNA damage	0.81	GO:0042769	DNA damage response, detection of DNA damage	-0.166	GO:0042769	DNA damage response, detection of DNA damage	-0.611	GO:0042769	DNA damage response, detection of DNA damage	-1.279	GO:0042769	DNA damage response, detection of DNA damage	-0.232	GO:0042769	DNA damage response, detection of DNA damage	-0.681	GO:0042769	DNA damage response, detection of DNA damage	-0.821	GO:0042769	DNA damage response, detection of DNA damage	-0.061	GO:0042769	DNA damage response, detection of DNA damage	0.282	GO:0042769	DNA damage response, detection of DNA damage	0.088
GO:0042761	very long-chain fatty acid biosynthetic process	-0.277	GO:0042761	very long-chain fatty acid biosynthetic process	1.299	GO:0042761	very long-chain fatty acid biosynthetic process	-1.186	GO:0042761	very long-chain fatty acid biosynthetic process	-0.355	GO:0042761	very long-chain fatty acid biosynthetic process	1.345	GO:0042761	very long-chain fatty acid biosynthetic process	1.092	GO:0042761	very long-chain fatty acid biosynthetic process	0.163	GO:0042761	very long-chain fatty acid biosynthetic process	-0.88	GO:0042761	very long-chain fatty acid biosynthetic process	-0.694	GO:0042761	very long-chain fatty acid biosynthetic process	-0.391
GO:0042752	regulation of circadian rhythm	1.158	GO:0042752	regulation of circadian rhythm	0.302	GO:0042752	regulation of circadian rhythm	0.141	GO:0042752	regulation of circadian rhythm	0.119	GO:0042752	regulation of circadian rhythm	1.031	GO:0042752	regulation of circadian rhythm	0.534	GO:0042752	regulation of circadian rhythm	1.526	GO:0042752	regulation of circadian rhythm	0.185	GO:0042752	regulation of circadian rhythm	1.807	GO:0042752	regulation of circadian rhythm	-0.285
GO:0042744	hydrogen peroxide catabolic process	1.62	GO:0042744	hydrogen peroxide catabolic process	-0.41	GO:0042744	hydrogen peroxide catabolic process	-0.055	GO:0042744	hydrogen peroxide catabolic process	-0.965	GO:0042744	hydrogen peroxide catabolic process	0.094	GO:0042744	hydrogen peroxide catabolic process	-0.773	GO:0042744	hydrogen peroxide catabolic process	-0.21	GO:0042744	hydrogen peroxide catabolic process	-0.499	GO:0042744	hydrogen peroxide catabolic process	-0.697	GO:0042744	hydrogen peroxide catabolic process	1.523
GO:0042742	defense response to bacterium	-0.147	GO:0042742	defense response to bacterium	-0.801	GO:0042742	defense response to bacterium	0.801	GO:0042742	defense response to bacterium	-0.192	GO:0042742	defense response to bacterium	0.458	GO:0042742	defense response to bacterium	1.041	GO:0042742	defense response to bacterium	-0.674	GO:0042742	defense response to bacterium	0.243	GO:0042742	defense response to bacterium	0.749	GO:0042742	defense response to bacterium	0.307
GO:0042733	embryonic digit morphogenesis	0.045	GO:0042733	embryonic digit morphogenesis	0.054	GO:0042733	embryonic digit morphogenesis	-1.163	GO:0042733	embryonic digit morphogenesis	1.472	GO:0042733	embryonic digit morphogenesis	-1.388	GO:0042733	embryonic digit morphogenesis	-1.436	GO:0042733	embryonic digit morphogenesis	-0.178	GO:0042733	embryonic digit morphogenesis	1.017	GO:0042733	embryonic digit morphogenesis	0.672	GO:0042733	embryonic digit morphogenesis	-0.202
GO:0042730	fibrinolysis	0.431	GO:0042730	fibrinolysis	-0.093	GO:0042730	fibrinolysis	-0.919	GO:0042730	fibrinolysis	-1.76	GO:0042730	fibrinolysis	-1.15	GO:0042730	fibrinolysis	-0.772	GO:0042730	fibrinolysis	-1.068	GO:0042730	fibrinolysis	-1.313	GO:0042730	fibrinolysis	-0.932	GO:0042730	fibrinolysis	0.504
GO:0042633	hair cycle	-0.503	GO:0042633	hair cycle	0.565	GO:0042633	hair cycle	-0.665	GO:0042633	hair cycle	-0.641	GO:0042633	hair cycle	-0.786	GO:0042633	hair cycle	0.242	GO:0042633	hair cycle	-1.102	GO:0042633	hair cycle	1.607	GO:0042633	hair cycle	-0.406	GO:0042633	hair cycle	-0.626
GO:0042632	cholesterol homeostasis	0.356	GO:0042632	cholesterol homeostasis	1.293	GO:0042632	cholesterol homeostasis	0.535	GO:0042632	cholesterol homeostasis	-1.076	GO:0042632	cholesterol homeostasis	-0.184	GO:0042632	cholesterol homeostasis	-0.655	GO:0042632	cholesterol homeostasis	-0.034	GO:0042632	cholesterol homeostasis	0.431	GO:0042632	cholesterol homeostasis	1.431	GO:0042632	cholesterol homeostasis	0.013
GO:0042594	response to starvation	2.315	GO:0042594	response to starvation	1.041	GO:0042594	response to starvation	2.262	GO:0042594	response to starvation	-0.484	GO:0042594	response to starvation	0.914	GO:0042594	response to starvation	-0.637	GO:0042594	response to starvation	-0.5	GO:0042594	response to starvation	1.133	GO:0042594	response to starvation	0.277	GO:0042594	response to starvation	1.027
GO:0042593	glucose homeostasis	1.207	GO:0042593	glucose homeostasis	-0.55	GO:0042593	glucose homeostasis	-0.425	GO:0042593	glucose homeostasis	-1.694	GO:0042593	glucose homeostasis	-1.351	GO:0042593	glucose homeostasis	-0.234	GO:0042593	glucose homeostasis	-1.14	GO:0042593	glucose homeostasis	0.159	GO:0042593	glucose homeostasis	-0.731	GO:0042593	glucose homeostasis	0.783
GO:0042573	retinoic acid metabolic process	1.502	GO:0042573	retinoic acid metabolic process	0.828	GO:0042573	retinoic acid metabolic process	-0.098	GO:0042573	retinoic acid metabolic process	-0.036	GO:0042573	retinoic acid metabolic process	2.72	GO:0042573	retinoic acid metabolic process	0.23	GO:0042573	retinoic acid metabolic process	-1.111	GO:0042573	retinoic acid metabolic process	2.003	GO:0042573	retinoic acid metabolic process	-1.08	GO:0042573	retinoic acid metabolic process	-0.251
GO:0042572	retinol metabolic process	0.914	GO:0042572	retinol metabolic process	0.623	GO:0042572	retinol metabolic process	0.072	GO:0042572	retinol metabolic process	-0.424	GO:0042572	retinol metabolic process	1.974	GO:0042572	retinol metabolic process	-0.092	GO:0042572	retinol metabolic process	0.434	GO:0042572	retinol metabolic process	0.148	GO:0042572	retinol metabolic process	-1.765	GO:0042572	retinol metabolic process	-0.743
GO:0042552	myelination	-0.866	GO:0042552	myelination	-0.073	GO:0042552	myelination	0.897	GO:0042552	myelination	1.511	GO:0042552	myelination	-0.105	GO:0042552	myelination	-0.825	GO:0042552	myelination	-1.388	GO:0042552	myelination	-0.501	GO:0042552	myelination	0.662	GO:0042552	myelination	0.065
GO:0042531	positive regulation of tyrosine phosphorylation of STAT protein	1.09	GO:0042531	positive regulation of tyrosine phosphorylation of STAT protein	0.813	GO:0042531	positive regulation of tyrosine phosphorylation of STAT protein	0.51	GO:0042531	positive regulation of tyrosine phosphorylation of STAT protein	-0.189	GO:0042531	positive regulation of tyrosine phosphorylation of STAT protein	0	GO:0042531	positive regulation of tyrosine phosphorylation of STAT protein	1.689	GO:0042531	positive regulation of tyrosine phosphorylation of STAT protein	0.143	GO:0042531	positive regulation of tyrosine phosphorylation of STAT protein	-0.981	GO:0042531	positive regulation of tyrosine phosphorylation of STAT protein	-0.788	GO:0042531	positive regulation of tyrosine phosphorylation of STAT protein	0.011
GO:0042493	response to drug	0.108	GO:0042493	response to drug	1.942	GO:0042493	response to drug	0.115	GO:0042493	response to drug	-0.075	GO:0042493	response to drug	0.639	GO:0042493	response to drug	-1.403	GO:0042493	response to drug	-0.751	GO:0042493	response to drug	0.221	GO:0042493	response to drug	0.016	GO:0042493	response to drug	1.542
GO:0042476	odontogenesis	-0.998	GO:0042476	odontogenesis	-0.072	GO:0042476	odontogenesis	-0.345	GO:0042476	odontogenesis	0.195	GO:0042476	odontogenesis	0.054	GO:0042476	odontogenesis	2.129	GO:0042476	odontogenesis	0.261	GO:0042476	odontogenesis	0.966	GO:0042476	odontogenesis	0.127	GO:0042476	odontogenesis	1.093
GO:0042475	odontogenesis of dentin-containing tooth	-0.334	GO:0042475	odontogenesis of dentin-containing tooth	-0.202	GO:0042475	odontogenesis of dentin-containing tooth	-0.204	GO:0042475	odontogenesis of dentin-containing tooth	0.206	GO:0042475	odontogenesis of dentin-containing tooth	-0.064	GO:0042475	odontogenesis of dentin-containing tooth	0.136	GO:0042475	odontogenesis of dentin-containing tooth	-1.035	GO:0042475	odontogenesis of dentin-containing tooth	0.405	GO:0042475	odontogenesis of dentin-containing tooth	-0.265	GO:0042475	odontogenesis of dentin-containing tooth	0.172
GO:0042474	middle ear morphogenesis	-0.419	GO:0042474	middle ear morphogenesis	-0.553	GO:0042474	middle ear morphogenesis	-0.246	GO:0042474	middle ear morphogenesis	-0.547	GO:0042474	middle ear morphogenesis	-1.342	GO:0042474	middle ear morphogenesis	-0.863	GO:0042474	middle ear morphogenesis	-1.447	GO:0042474	middle ear morphogenesis	0.27	GO:0042474	middle ear morphogenesis	-0.288	GO:0042474	middle ear morphogenesis	-0.999
GO:0042472	inner ear morphogenesis	-2.199	GO:0042472	inner ear morphogenesis	0.057	GO:0042472	inner ear morphogenesis	-0.976	GO:0042472	inner ear morphogenesis	-0.154	GO:0042472	inner ear morphogenesis	0.1	GO:0042472	inner ear morphogenesis	-0.553	GO:0042472	inner ear morphogenesis	-1.451	GO:0042472	inner ear morphogenesis	0.564	GO:0042472	inner ear morphogenesis	-0.337	GO:0042472	inner ear morphogenesis	0.176
GO:0042407	cristae formation	1.254	GO:0042407	cristae formation	1.146	GO:0042407	cristae formation	0.292	GO:0042407	cristae formation	-0.24	GO:0042407	cristae formation	1.278	GO:0042407	cristae formation	-0.394	GO:0042407	cristae formation	0.879	GO:0042407	cristae formation	0.23	GO:0042407	cristae formation	-0.938	GO:0042407	cristae formation	0.612
GO:0042391	regulation of membrane potential	-1.503	GO:0042391	regulation of membrane potential	-0.987	GO:0042391	regulation of membrane potential	0.025	GO:0042391	regulation of membrane potential	1.644	GO:0042391	regulation of membrane potential	-0.03	GO:0042391	regulation of membrane potential	-0.625	GO:0042391	regulation of membrane potential	-0.686	GO:0042391	regulation of membrane potential	-0.403	GO:0042391	regulation of membrane potential	-0.502	GO:0042391	regulation of membrane potential	-0.27
GO:0042346	positive regulation of NF-kappaB import into nucleus	0.543	GO:0042346	positive regulation of NF-kappaB import into nucleus	2.984	GO:0042346	positive regulation of NF-kappaB import into nucleus	1.61	GO:0042346	positive regulation of NF-kappaB import into nucleus	1.215	GO:0042346	positive regulation of NF-kappaB import into nucleus	-0.966	GO:0042346	positive regulation of NF-kappaB import into nucleus	0.604	GO:0042346	positive regulation of NF-kappaB import into nucleus	-0.719	GO:0042346	positive regulation of NF-kappaB import into nucleus	-2.092	GO:0042346	positive regulation of NF-kappaB import into nucleus	-0.156	GO:0042346	positive regulation of NF-kappaB import into nucleus	-0.733
GO:0042340	keratan sulfate catabolic process	-1.312	GO:0042340	keratan sulfate catabolic process	-0.535	GO:0042340	keratan sulfate catabolic process	0.659	GO:0042340	keratan sulfate catabolic process	0.242	GO:0042340	keratan sulfate catabolic process	-0.017	GO:0042340	keratan sulfate catabolic process	0.247	GO:0042340	keratan sulfate catabolic process	-0.986	GO:0042340	keratan sulfate catabolic process	-0.435	GO:0042340	keratan sulfate catabolic process	-0.309	GO:0042340	keratan sulfate catabolic process	-1.164
GO:0042276	error-prone translesion synthesis	-0.279	GO:0042276	error-prone translesion synthesis	-0.558	GO:0042276	error-prone translesion synthesis	0.04	GO:0042276	error-prone translesion synthesis	-1.04	GO:0042276	error-prone translesion synthesis	-1.235	GO:0042276	error-prone translesion synthesis	-0.742	GO:0042276	error-prone translesion synthesis	-2.621	GO:0042276	error-prone translesion synthesis	0.281	GO:0042276	error-prone translesion synthesis	0.752	GO:0042276	error-prone translesion synthesis	0.416
GO:0042274	ribosomal small subunit biogenesis	-1.156	GO:0042274	ribosomal small subunit biogenesis	-0.673	GO:0042274	ribosomal small subunit biogenesis	-0.312	GO:0042274	ribosomal small subunit biogenesis	-0.536	GO:0042274	ribosomal small subunit biogenesis	-0.525	GO:0042274	ribosomal small subunit biogenesis	0.108	GO:0042274	ribosomal small subunit biogenesis	0.909	GO:0042274	ribosomal small subunit biogenesis	-1.308	GO:0042274	ribosomal small subunit biogenesis	-1.246	GO:0042274	ribosomal small subunit biogenesis	0.136
GO:0042273	ribosomal large subunit biogenesis	-0.812	GO:0042273	ribosomal large subunit biogenesis	-1.499	GO:0042273	ribosomal large subunit biogenesis	0.008	GO:0042273	ribosomal large subunit biogenesis	-1.044	GO:0042273	ribosomal large subunit biogenesis	0.534	GO:0042273	ribosomal large subunit biogenesis	0.707	GO:0042273	ribosomal large subunit biogenesis	1.299	GO:0042273	ribosomal large subunit biogenesis	-1.066	GO:0042273	ribosomal large subunit biogenesis	-1.881	GO:0042273	ribosomal large subunit biogenesis	-0.101
GO:0042267	natural killer cell mediated cytotoxicity	0.619	GO:0042267	natural killer cell mediated cytotoxicity	1.054	GO:0042267	natural killer cell mediated cytotoxicity	0.427	GO:0042267	natural killer cell mediated cytotoxicity	-1.693	GO:0042267	natural killer cell mediated cytotoxicity	0.089	GO:0042267	natural killer cell mediated cytotoxicity	1.392	GO:0042267	natural killer cell mediated cytotoxicity	-0.246	GO:0042267	natural killer cell mediated cytotoxicity	1.09	GO:0042267	natural killer cell mediated cytotoxicity	-0.841	GO:0042267	natural killer cell mediated cytotoxicity	0.644
GO:0042254	ribosome biogenesis	-0.828	GO:0042254	ribosome biogenesis	0.294	GO:0042254	ribosome biogenesis	0.147	GO:0042254	ribosome biogenesis	-1.021	GO:0042254	ribosome biogenesis	1.811	GO:0042254	ribosome biogenesis	-0.509	GO:0042254	ribosome biogenesis	3.247	GO:0042254	ribosome biogenesis	-2.254	GO:0042254	ribosome biogenesis	-0.207	GO:0042254	ribosome biogenesis	0.15
GO:0042157	lipoprotein metabolic process	0.014	GO:0042157	lipoprotein metabolic process	0.118	GO:0042157	lipoprotein metabolic process	-0.881	GO:0042157	lipoprotein metabolic process	-0.232	GO:0042157	lipoprotein metabolic process	0.096	GO:0042157	lipoprotein metabolic process	0.429	GO:0042157	lipoprotein metabolic process	0.256	GO:0042157	lipoprotein metabolic process	0.539	GO:0042157	lipoprotein metabolic process	0.59	GO:0042157	lipoprotein metabolic process	0.279
GO:0042149	cellular response to glucose starvation	1.854	GO:0042149	cellular response to glucose starvation	2.239	GO:0042149	cellular response to glucose starvation	-0.323	GO:0042149	cellular response to glucose starvation	-1.18	GO:0042149	cellular response to glucose starvation	-1.287	GO:0042149	cellular response to glucose starvation	0.259	GO:0042149	cellular response to glucose starvation	-0.203	GO:0042149	cellular response to glucose starvation	-1.782	GO:0042149	cellular response to glucose starvation	2.273	GO:0042149	cellular response to glucose starvation	0.221
GO:0042147	retrograde transport, endosome to Golgi	-0.243	GO:0042147	retrograde transport, endosome to Golgi	-0.635	GO:0042147	retrograde transport, endosome to Golgi	1.137	GO:0042147	retrograde transport, endosome to Golgi	0.006	GO:0042147	retrograde transport, endosome to Golgi	0.619	GO:0042147	retrograde transport, endosome to Golgi	-0.79	GO:0042147	retrograde transport, endosome to Golgi	2.366	GO:0042147	retrograde transport, endosome to Golgi	1.172	GO:0042147	retrograde transport, endosome to Golgi	1.676	GO:0042147	retrograde transport, endosome to Golgi	-0.408
GO:0042127	regulation of cell proliferation	-1.037	GO:0042127	regulation of cell proliferation	-0.942	GO:0042127	regulation of cell proliferation	0.794	GO:0042127	regulation of cell proliferation	0.046	GO:0042127	regulation of cell proliferation	0.152	GO:0042127	regulation of cell proliferation	1.336	GO:0042127	regulation of cell proliferation	-1.583	GO:0042127	regulation of cell proliferation	-1.351	GO:0042127	regulation of cell proliferation	0.628	GO:0042127	regulation of cell proliferation	0.115
GO:0042110	T cell activation	-0.491	GO:0042110	T cell activation	0.595	GO:0042110	T cell activation	0.942	GO:0042110	T cell activation	1.359	GO:0042110	T cell activation	0.212	GO:0042110	T cell activation	3.262	GO:0042110	T cell activation	0.977	GO:0042110	T cell activation	0.124	GO:0042110	T cell activation	-0.129	GO:0042110	T cell activation	0.498
GO:0042102	positive regulation of T cell proliferation	0.104	GO:0042102	positive regulation of T cell proliferation	0.912	GO:0042102	positive regulation of T cell proliferation	0.241	GO:0042102	positive regulation of T cell proliferation	2.218	GO:0042102	positive regulation of T cell proliferation	-0.167	GO:0042102	positive regulation of T cell proliferation	4.213	GO:0042102	positive regulation of T cell proliferation	-0.262	GO:0042102	positive regulation of T cell proliferation	-0.982	GO:0042102	positive regulation of T cell proliferation	-1.079	GO:0042102	positive regulation of T cell proliferation	-0.407
GO:0042100	B cell proliferation	0.447	GO:0042100	B cell proliferation	0.085	GO:0042100	B cell proliferation	-0.379	GO:0042100	B cell proliferation	-0.178	GO:0042100	B cell proliferation	0.32	GO:0042100	B cell proliferation	0.952	GO:0042100	B cell proliferation	0.811	GO:0042100	B cell proliferation	0.082	GO:0042100	B cell proliferation	0.429	GO:0042100	B cell proliferation	-0.186
GO:0042073	intraciliary transport	-0.182	GO:0042073	intraciliary transport	0.696	GO:0042073	intraciliary transport	-1.488	GO:0042073	intraciliary transport	0.355	GO:0042073	intraciliary transport	-0.265	GO:0042073	intraciliary transport	0.492	GO:0042073	intraciliary transport	0.821	GO:0042073	intraciliary transport	0.164	GO:0042073	intraciliary transport	0.309	GO:0042073	intraciliary transport	1.363
GO:0042060	wound healing	-0.668	GO:0042060	wound healing	-0.924	GO:0042060	wound healing	0.861	GO:0042060	wound healing	-1.219	GO:0042060	wound healing	-0.577	GO:0042060	wound healing	0.541	GO:0042060	wound healing	-0.064	GO:0042060	wound healing	0.717	GO:0042060	wound healing	-0.215	GO:0042060	wound healing	-0.542
GO:0042059	negative regulation of epidermal growth factor receptor signaling pathway	-0.165	GO:0042059	negative regulation of epidermal growth factor receptor signaling pathway	-1.198	GO:0042059	negative regulation of epidermal growth factor receptor signaling pathway	-0.247	GO:0042059	negative regulation of epidermal growth factor receptor signaling pathway	1.142	GO:0042059	negative regulation of epidermal growth factor receptor signaling pathway	0.407	GO:0042059	negative regulation of epidermal growth factor receptor signaling pathway	0.11	GO:0042059	negative regulation of epidermal growth factor receptor signaling pathway	0.338	GO:0042059	negative regulation of epidermal growth factor receptor signaling pathway	3.093	GO:0042059	negative regulation of epidermal growth factor receptor signaling pathway	1.401	GO:0042059	negative regulation of epidermal growth factor receptor signaling pathway	0.274
GO:0040008	regulation of growth	-0.717	GO:0040008	regulation of growth	1.242	GO:0040008	regulation of growth	-0.363	GO:0040008	regulation of growth	-0.195	GO:0040008	regulation of growth	0.142	GO:0040008	regulation of growth	-0.943	GO:0040008	regulation of growth	-0.108	GO:0040008	regulation of growth	0.875	GO:0040008	regulation of growth	0.391	GO:0040008	regulation of growth	-0.734
GO:0039702	viral budding via host ESCRT complex	-0.373	GO:0039702	viral budding via host ESCRT complex	0.197	GO:0039702	viral budding via host ESCRT complex	0.278	GO:0039702	viral budding via host ESCRT complex	0.48	GO:0039702	viral budding via host ESCRT complex	-0.214	GO:0039702	viral budding via host ESCRT complex	-0.128	GO:0039702	viral budding via host ESCRT complex	-0.973	GO:0039702	viral budding via host ESCRT complex	-0.51	GO:0039702	viral budding via host ESCRT complex	1.908	GO:0039702	viral budding via host ESCRT complex	-0.029
GO:0038128	ERBB2 signaling pathway	0.237	GO:0038128	ERBB2 signaling pathway	-0.372	GO:0038128	ERBB2 signaling pathway	-0.48	GO:0038128	ERBB2 signaling pathway	-1.923	GO:0038128	ERBB2 signaling pathway	0.98	GO:0038128	ERBB2 signaling pathway	0.16	GO:0038128	ERBB2 signaling pathway	1.116	GO:0038128	ERBB2 signaling pathway	0.413	GO:0038128	ERBB2 signaling pathway	0.28	GO:0038128	ERBB2 signaling pathway	-0.05
GO:0038111	interleukin-7-mediated signaling pathway	1.183	GO:0038111	interleukin-7-mediated signaling pathway	2.097	GO:0038111	interleukin-7-mediated signaling pathway	-1.53	GO:0038111	interleukin-7-mediated signaling pathway	0.579	GO:0038111	interleukin-7-mediated signaling pathway	1.036	GO:0038111	interleukin-7-mediated signaling pathway	-0.911	GO:0038111	interleukin-7-mediated signaling pathway	0.174	GO:0038111	interleukin-7-mediated signaling pathway	-0.293	GO:0038111	interleukin-7-mediated signaling pathway	0.857	GO:0038111	interleukin-7-mediated signaling pathway	0.184
GO:0038096	Fc-gamma receptor signaling pathway involved in phagocytosis	0.406	GO:0038096	Fc-gamma receptor signaling pathway involved in phagocytosis	-0.172	GO:0038096	Fc-gamma receptor signaling pathway involved in phagocytosis	0.569	GO:0038096	Fc-gamma receptor signaling pathway involved in phagocytosis	-0.712	GO:0038096	Fc-gamma receptor signaling pathway involved in phagocytosis	0.732	GO:0038096	Fc-gamma receptor signaling pathway involved in phagocytosis	1.463	GO:0038096	Fc-gamma receptor signaling pathway involved in phagocytosis	0.249	GO:0038096	Fc-gamma receptor signaling pathway involved in phagocytosis	0.477	GO:0038096	Fc-gamma receptor signaling pathway involved in phagocytosis	-0.385	GO:0038096	Fc-gamma receptor signaling pathway involved in phagocytosis	-1.301
GO:0038095	Fc-epsilon receptor signaling pathway	0.213	GO:0038095	Fc-epsilon receptor signaling pathway	0.032	GO:0038095	Fc-epsilon receptor signaling pathway	-0.112	GO:0038095	Fc-epsilon receptor signaling pathway	-1.229	GO:0038095	Fc-epsilon receptor signaling pathway	1.182	GO:0038095	Fc-epsilon receptor signaling pathway	1.862	GO:0038095	Fc-epsilon receptor signaling pathway	0.958	GO:0038095	Fc-epsilon receptor signaling pathway	0.207	GO:0038095	Fc-epsilon receptor signaling pathway	0.002	GO:0038095	Fc-epsilon receptor signaling pathway	-0.461
GO:0038083	peptidyl-tyrosine autophosphorylation	0.081	GO:0038083	peptidyl-tyrosine autophosphorylation	-0.191	GO:0038083	peptidyl-tyrosine autophosphorylation	-0.625	GO:0038083	peptidyl-tyrosine autophosphorylation	0.36	GO:0038083	peptidyl-tyrosine autophosphorylation	-0.894	GO:0038083	peptidyl-tyrosine autophosphorylation	3.261	GO:0038083	peptidyl-tyrosine autophosphorylation	-0.458	GO:0038083	peptidyl-tyrosine autophosphorylation	-0.072	GO:0038083	peptidyl-tyrosine autophosphorylation	0.432	GO:0038083	peptidyl-tyrosine autophosphorylation	-0.017
GO:0038061	NIK/NF-kappaB signaling	-0.401	GO:0038061	NIK/NF-kappaB signaling	0.222	GO:0038061	NIK/NF-kappaB signaling	0.158	GO:0038061	NIK/NF-kappaB signaling	-1.026	GO:0038061	NIK/NF-kappaB signaling	0.746	GO:0038061	NIK/NF-kappaB signaling	1.132	GO:0038061	NIK/NF-kappaB signaling	0.167	GO:0038061	NIK/NF-kappaB signaling	-0.569	GO:0038061	NIK/NF-kappaB signaling	0.719	GO:0038061	NIK/NF-kappaB signaling	0.112
GO:0036499	PERK-mediated unfolded protein response	-1.214	GO:0036499	PERK-mediated unfolded protein response	0.664	GO:0036499	PERK-mediated unfolded protein response	0.455	GO:0036499	PERK-mediated unfolded protein response	-1.379	GO:0036499	PERK-mediated unfolded protein response	-0.345	GO:0036499	PERK-mediated unfolded protein response	-0.224	GO:0036499	PERK-mediated unfolded protein response	-0.237	GO:0036499	PERK-mediated unfolded protein response	-0.431	GO:0036499	PERK-mediated unfolded protein response	0.67	GO:0036499	PERK-mediated unfolded protein response	-0.607
GO:0036498	IRE1-mediated unfolded protein response	-0.605	GO:0036498	IRE1-mediated unfolded protein response	0.159	GO:0036498	IRE1-mediated unfolded protein response	-1.232	GO:0036498	IRE1-mediated unfolded protein response	-0.586	GO:0036498	IRE1-mediated unfolded protein response	-0.569	GO:0036498	IRE1-mediated unfolded protein response	0.036	GO:0036498	IRE1-mediated unfolded protein response	-1.102	GO:0036498	IRE1-mediated unfolded protein response	0.313	GO:0036498	IRE1-mediated unfolded protein response	-0.09	GO:0036498	IRE1-mediated unfolded protein response	0.839
GO:0036297	interstrand cross-link repair	0.908	GO:0036297	interstrand cross-link repair	-0.117	GO:0036297	interstrand cross-link repair	-0.175	GO:0036297	interstrand cross-link repair	-0.528	GO:0036297	interstrand cross-link repair	-0.662	GO:0036297	interstrand cross-link repair	0.158	GO:0036297	interstrand cross-link repair	-0.523	GO:0036297	interstrand cross-link repair	0.847	GO:0036297	interstrand cross-link repair	-0.653	GO:0036297	interstrand cross-link repair	0.271
GO:0036258	multivesicular body assembly	-1.003	GO:0036258	multivesicular body assembly	0.003	GO:0036258	multivesicular body assembly	0.964	GO:0036258	multivesicular body assembly	0.907	GO:0036258	multivesicular body assembly	0.093	GO:0036258	multivesicular body assembly	0.487	GO:0036258	multivesicular body assembly	-1.14	GO:0036258	multivesicular body assembly	-1.118	GO:0036258	multivesicular body assembly	1.221	GO:0036258	multivesicular body assembly	-0.099
GO:0036159	inner dynein arm assembly	0.833	GO:0036159	inner dynein arm assembly	0.636	GO:0036159	inner dynein arm assembly	0.806	GO:0036159	inner dynein arm assembly	-0.937	GO:0036159	inner dynein arm assembly	0.059	GO:0036159	inner dynein arm assembly	-0.416	GO:0036159	inner dynein arm assembly	1.282	GO:0036159	inner dynein arm assembly	-0.689	GO:0036159	inner dynein arm assembly	0.486	GO:0036159	inner dynein arm assembly	0.134
GO:0036158	outer dynein arm assembly	0.441	GO:0036158	outer dynein arm assembly	-0.191	GO:0036158	outer dynein arm assembly	0.678	GO:0036158	outer dynein arm assembly	1.015	GO:0036158	outer dynein arm assembly	0.419	GO:0036158	outer dynein arm assembly	-0.504	GO:0036158	outer dynein arm assembly	1.214	GO:0036158	outer dynein arm assembly	-0.33	GO:0036158	outer dynein arm assembly	0.448	GO:0036158	outer dynein arm assembly	0.006
GO:0036152	phosphatidylethanolamine acyl-chain remodeling	-0.567	GO:0036152	phosphatidylethanolamine acyl-chain remodeling	0.255	GO:0036152	phosphatidylethanolamine acyl-chain remodeling	0.081	GO:0036152	phosphatidylethanolamine acyl-chain remodeling	-1.825	GO:0036152	phosphatidylethanolamine acyl-chain remodeling	-0.377	GO:0036152	phosphatidylethanolamine acyl-chain remodeling	1.229	GO:0036152	phosphatidylethanolamine acyl-chain remodeling	-0.171	GO:0036152	phosphatidylethanolamine acyl-chain remodeling	1.075	GO:0036152	phosphatidylethanolamine acyl-chain remodeling	0.41	GO:0036152	phosphatidylethanolamine acyl-chain remodeling	-0.497
GO:0036150	phosphatidylserine acyl-chain remodeling	1.136	GO:0036150	phosphatidylserine acyl-chain remodeling	-0.003	GO:0036150	phosphatidylserine acyl-chain remodeling	0.612	GO:0036150	phosphatidylserine acyl-chain remodeling	-2.284	GO:0036150	phosphatidylserine acyl-chain remodeling	-0.428	GO:0036150	phosphatidylserine acyl-chain remodeling	1.756	GO:0036150	phosphatidylserine acyl-chain remodeling	0.568	GO:0036150	phosphatidylserine acyl-chain remodeling	0.986	GO:0036150	phosphatidylserine acyl-chain remodeling	0.355	GO:0036150	phosphatidylserine acyl-chain remodeling	-0.129
GO:0036148	phosphatidylglycerol acyl-chain remodeling	0.228	GO:0036148	phosphatidylglycerol acyl-chain remodeling	-0.858	GO:0036148	phosphatidylglycerol acyl-chain remodeling	0.409	GO:0036148	phosphatidylglycerol acyl-chain remodeling	-1.028	GO:0036148	phosphatidylglycerol acyl-chain remodeling	-0.045	GO:0036148	phosphatidylglycerol acyl-chain remodeling	0.97	GO:0036148	phosphatidylglycerol acyl-chain remodeling	0.402	GO:0036148	phosphatidylglycerol acyl-chain remodeling	1.524	GO:0036148	phosphatidylglycerol acyl-chain remodeling	0.099	GO:0036148	phosphatidylglycerol acyl-chain remodeling	-0.037
GO:0036109	alpha-linolenic acid metabolic process	0.597	GO:0036109	alpha-linolenic acid metabolic process	1.197	GO:0036109	alpha-linolenic acid metabolic process	1.057	GO:0036109	alpha-linolenic acid metabolic process	-0.397	GO:0036109	alpha-linolenic acid metabolic process	0.879	GO:0036109	alpha-linolenic acid metabolic process	0.311	GO:0036109	alpha-linolenic acid metabolic process	-0.592	GO:0036109	alpha-linolenic acid metabolic process	-0.821	GO:0036109	alpha-linolenic acid metabolic process	-0.614	GO:0036109	alpha-linolenic acid metabolic process	0.111
GO:0036092	phosphatidylinositol-3-phosphate biosynthetic process	-0.988	GO:0036092	phosphatidylinositol-3-phosphate biosynthetic process	0.45	GO:0036092	phosphatidylinositol-3-phosphate biosynthetic process	-0.729	GO:0036092	phosphatidylinositol-3-phosphate biosynthetic process	1.963	GO:0036092	phosphatidylinositol-3-phosphate biosynthetic process	-0.561	GO:0036092	phosphatidylinositol-3-phosphate biosynthetic process	0.136	GO:0036092	phosphatidylinositol-3-phosphate biosynthetic process	0.225	GO:0036092	phosphatidylinositol-3-phosphate biosynthetic process	0.587	GO:0036092	phosphatidylinositol-3-phosphate biosynthetic process	0.409	GO:0036092	phosphatidylinositol-3-phosphate biosynthetic process	0.261
GO:0036066	protein O-linked fucosylation	0.919	GO:0036066	protein O-linked fucosylation	0.978	GO:0036066	protein O-linked fucosylation	0	GO:0036066	protein O-linked fucosylation	-0.282	GO:0036066	protein O-linked fucosylation	1.126	GO:0036066	protein O-linked fucosylation	-0.455	GO:0036066	protein O-linked fucosylation	-2.104	GO:0036066	protein O-linked fucosylation	0.116	GO:0036066	protein O-linked fucosylation	-1.217	GO:0036066	protein O-linked fucosylation	-1.024
GO:0035994	response to muscle stretch	-1.021	GO:0035994	response to muscle stretch	0.01	GO:0035994	response to muscle stretch	0.753	GO:0035994	response to muscle stretch	-1.521	GO:0035994	response to muscle stretch	1.691	GO:0035994	response to muscle stretch	-0.945	GO:0035994	response to muscle stretch	1.216	GO:0035994	response to muscle stretch	-0.269	GO:0035994	response to muscle stretch	-0.416	GO:0035994	response to muscle stretch	0.431
GO:0035988	chondrocyte proliferation	-1.069	GO:0035988	chondrocyte proliferation	-2.307	GO:0035988	chondrocyte proliferation	-0.174	GO:0035988	chondrocyte proliferation	0.335	GO:0035988	chondrocyte proliferation	-0.377	GO:0035988	chondrocyte proliferation	0.079	GO:0035988	chondrocyte proliferation	-0.928	GO:0035988	chondrocyte proliferation	-0.204	GO:0035988	chondrocyte proliferation	0.27	GO:0035988	chondrocyte proliferation	-0.635
GO:0035987	endodermal cell differentiation	-0.271	GO:0035987	endodermal cell differentiation	0.49	GO:0035987	endodermal cell differentiation	0.186	GO:0035987	endodermal cell differentiation	-0.79	GO:0035987	endodermal cell differentiation	0.764	GO:0035987	endodermal cell differentiation	0.898	GO:0035987	endodermal cell differentiation	0.015	GO:0035987	endodermal cell differentiation	0.637	GO:0035987	endodermal cell differentiation	1.765	GO:0035987	endodermal cell differentiation	-2.579
GO:0035970	peptidyl-threonine dephosphorylation	0.064	GO:0035970	peptidyl-threonine dephosphorylation	1.111	GO:0035970	peptidyl-threonine dephosphorylation	-0.306	GO:0035970	peptidyl-threonine dephosphorylation	-0.846	GO:0035970	peptidyl-threonine dephosphorylation	0.73	GO:0035970	peptidyl-threonine dephosphorylation	0.497	GO:0035970	peptidyl-threonine dephosphorylation	0.384	GO:0035970	peptidyl-threonine dephosphorylation	1.267	GO:0035970	peptidyl-threonine dephosphorylation	1.298	GO:0035970	peptidyl-threonine dephosphorylation	-0.025
GO:0035924	cellular response to vascular endothelial growth factor stimulus	-0.708	GO:0035924	cellular response to vascular endothelial growth factor stimulus	-0.102	GO:0035924	cellular response to vascular endothelial growth factor stimulus	0.69	GO:0035924	cellular response to vascular endothelial growth factor stimulus	-0.297	GO:0035924	cellular response to vascular endothelial growth factor stimulus	-0.319	GO:0035924	cellular response to vascular endothelial growth factor stimulus	-0.082	GO:0035924	cellular response to vascular endothelial growth factor stimulus	-0.142	GO:0035924	cellular response to vascular endothelial growth factor stimulus	0.588	GO:0035924	cellular response to vascular endothelial growth factor stimulus	-0.125	GO:0035924	cellular response to vascular endothelial growth factor stimulus	-0.052
GO:0035914	skeletal muscle cell differentiation	-1.435	GO:0035914	skeletal muscle cell differentiation	-0.188	GO:0035914	skeletal muscle cell differentiation	-1.237	GO:0035914	skeletal muscle cell differentiation	1.661	GO:0035914	skeletal muscle cell differentiation	-0.83	GO:0035914	skeletal muscle cell differentiation	0.442	GO:0035914	skeletal muscle cell differentiation	-0.442	GO:0035914	skeletal muscle cell differentiation	-0.219	GO:0035914	skeletal muscle cell differentiation	1.247	GO:0035914	skeletal muscle cell differentiation	-0.368
GO:0035735	intraciliary transport involved in cilium assembly	0.139	GO:0035735	intraciliary transport involved in cilium assembly	0.469	GO:0035735	intraciliary transport involved in cilium assembly	0.448	GO:0035735	intraciliary transport involved in cilium assembly	0.871	GO:0035735	intraciliary transport involved in cilium assembly	-0.699	GO:0035735	intraciliary transport involved in cilium assembly	-0.247	GO:0035735	intraciliary transport involved in cilium assembly	-0.454	GO:0035735	intraciliary transport involved in cilium assembly	2.655	GO:0035735	intraciliary transport involved in cilium assembly	2.079	GO:0035735	intraciliary transport involved in cilium assembly	0.967
GO:0035725	sodium ion transmembrane transport	-0.577	GO:0035725	sodium ion transmembrane transport	0.149	GO:0035725	sodium ion transmembrane transport	-0.5	GO:0035725	sodium ion transmembrane transport	0.984	GO:0035725	sodium ion transmembrane transport	-0.458	GO:0035725	sodium ion transmembrane transport	0.25	GO:0035725	sodium ion transmembrane transport	-2.219	GO:0035725	sodium ion transmembrane transport	-1.351	GO:0035725	sodium ion transmembrane transport	0.399	GO:0035725	sodium ion transmembrane transport	2.351
GO:0035722	interleukin-12-mediated signaling pathway	1.697	GO:0035722	interleukin-12-mediated signaling pathway	0.217	GO:0035722	interleukin-12-mediated signaling pathway	-1.589	GO:0035722	interleukin-12-mediated signaling pathway	-0.064	GO:0035722	interleukin-12-mediated signaling pathway	-0.003	GO:0035722	interleukin-12-mediated signaling pathway	1.234	GO:0035722	interleukin-12-mediated signaling pathway	-0.332	GO:0035722	interleukin-12-mediated signaling pathway	-2.59	GO:0035722	interleukin-12-mediated signaling pathway	-1.446	GO:0035722	interleukin-12-mediated signaling pathway	-0.344
GO:0035721	intraciliary retrograde transport	0.237	GO:0035721	intraciliary retrograde transport	-0.208	GO:0035721	intraciliary retrograde transport	0.008	GO:0035721	intraciliary retrograde transport	1.156	GO:0035721	intraciliary retrograde transport	-0.676	GO:0035721	intraciliary retrograde transport	-0.458	GO:0035721	intraciliary retrograde transport	-1.338	GO:0035721	intraciliary retrograde transport	0.218	GO:0035721	intraciliary retrograde transport	0.801	GO:0035721	intraciliary retrograde transport	-0.184
GO:0035666	TRIF-dependent toll-like receptor signaling pathway	-1.186	GO:0035666	TRIF-dependent toll-like receptor signaling pathway	0.74	GO:0035666	TRIF-dependent toll-like receptor signaling pathway	-0.682	GO:0035666	TRIF-dependent toll-like receptor signaling pathway	-0.625	GO:0035666	TRIF-dependent toll-like receptor signaling pathway	-0.78	GO:0035666	TRIF-dependent toll-like receptor signaling pathway	-0.773	GO:0035666	TRIF-dependent toll-like receptor signaling pathway	0.433	GO:0035666	TRIF-dependent toll-like receptor signaling pathway	-0.178	GO:0035666	TRIF-dependent toll-like receptor signaling pathway	-0.096	GO:0035666	TRIF-dependent toll-like receptor signaling pathway	0.366
GO:0035589	G-protein coupled purinergic nucleotide receptor signaling pathway	-0.302	GO:0035589	G-protein coupled purinergic nucleotide receptor signaling pathway	0.408	GO:0035589	G-protein coupled purinergic nucleotide receptor signaling pathway	1.071	GO:0035589	G-protein coupled purinergic nucleotide receptor signaling pathway	1.565	GO:0035589	G-protein coupled purinergic nucleotide receptor signaling pathway	0.79	GO:0035589	G-protein coupled purinergic nucleotide receptor signaling pathway	3.531	GO:0035589	G-protein coupled purinergic nucleotide receptor signaling pathway	0.007	GO:0035589	G-protein coupled purinergic nucleotide receptor signaling pathway	-1.082	GO:0035589	G-protein coupled purinergic nucleotide receptor signaling pathway	-0.301	GO:0035589	G-protein coupled purinergic nucleotide receptor signaling pathway	0.67
GO:0035567	non-canonical Wnt signaling pathway	-2.531	GO:0035567	non-canonical Wnt signaling pathway	1.244	GO:0035567	non-canonical Wnt signaling pathway	-0.326	GO:0035567	non-canonical Wnt signaling pathway	0.965	GO:0035567	non-canonical Wnt signaling pathway	-1.083	GO:0035567	non-canonical Wnt signaling pathway	0.51	GO:0035567	non-canonical Wnt signaling pathway	-0.255	GO:0035567	non-canonical Wnt signaling pathway	-0.232	GO:0035567	non-canonical Wnt signaling pathway	-0.794	GO:0035567	non-canonical Wnt signaling pathway	-0.632
GO:0035556	intracellular signal transduction	0.91	GO:0035556	intracellular signal transduction	1.217	GO:0035556	intracellular signal transduction	-0.06	GO:0035556	intracellular signal transduction	0.691	GO:0035556	intracellular signal transduction	0.522	GO:0035556	intracellular signal transduction	1.676	GO:0035556	intracellular signal transduction	0.147	GO:0035556	intracellular signal transduction	1.624	GO:0035556	intracellular signal transduction	0.162	GO:0035556	intracellular signal transduction	-0.924
GO:0035338	long-chain fatty-acyl-CoA biosynthetic process	-0.109	GO:0035338	long-chain fatty-acyl-CoA biosynthetic process	1.041	GO:0035338	long-chain fatty-acyl-CoA biosynthetic process	-0.814	GO:0035338	long-chain fatty-acyl-CoA biosynthetic process	-0.126	GO:0035338	long-chain fatty-acyl-CoA biosynthetic process	0.109	GO:0035338	long-chain fatty-acyl-CoA biosynthetic process	0.741	GO:0035338	long-chain fatty-acyl-CoA biosynthetic process	-1.73	GO:0035338	long-chain fatty-acyl-CoA biosynthetic process	-1.402	GO:0035338	long-chain fatty-acyl-CoA biosynthetic process	-1.357	GO:0035338	long-chain fatty-acyl-CoA biosynthetic process	-0.685
GO:0035335	peptidyl-tyrosine dephosphorylation	0.451	GO:0035335	peptidyl-tyrosine dephosphorylation	-0.005	GO:0035335	peptidyl-tyrosine dephosphorylation	0.345	GO:0035335	peptidyl-tyrosine dephosphorylation	0.443	GO:0035335	peptidyl-tyrosine dephosphorylation	0.967	GO:0035335	peptidyl-tyrosine dephosphorylation	-0.065	GO:0035335	peptidyl-tyrosine dephosphorylation	0.081	GO:0035335	peptidyl-tyrosine dephosphorylation	0.944	GO:0035335	peptidyl-tyrosine dephosphorylation	0.66	GO:0035335	peptidyl-tyrosine dephosphorylation	-0.516
GO:0035329	hippo signaling	0.253	GO:0035329	hippo signaling	-1.778	GO:0035329	hippo signaling	0.399	GO:0035329	hippo signaling	0.37	GO:0035329	hippo signaling	-0.723	GO:0035329	hippo signaling	0.267	GO:0035329	hippo signaling	0.759	GO:0035329	hippo signaling	0.921	GO:0035329	hippo signaling	-1.654	GO:0035329	hippo signaling	-0.824
GO:0035235	ionotropic glutamate receptor signaling pathway	0.021	GO:0035235	ionotropic glutamate receptor signaling pathway	0.505	GO:0035235	ionotropic glutamate receptor signaling pathway	0.351	GO:0035235	ionotropic glutamate receptor signaling pathway	3.409	GO:0035235	ionotropic glutamate receptor signaling pathway	0.516	GO:0035235	ionotropic glutamate receptor signaling pathway	1.397	GO:0035235	ionotropic glutamate receptor signaling pathway	-0.348	GO:0035235	ionotropic glutamate receptor signaling pathway	0.203	GO:0035235	ionotropic glutamate receptor signaling pathway	0.358	GO:0035235	ionotropic glutamate receptor signaling pathway	1.212
GO:0035195	gene silencing by miRNA	-0.517	GO:0035195	gene silencing by miRNA	-0.453	GO:0035195	gene silencing by miRNA	0.64	GO:0035195	gene silencing by miRNA	-0.904	GO:0035195	gene silencing by miRNA	-0.07	GO:0035195	gene silencing by miRNA	-0.918	GO:0035195	gene silencing by miRNA	0.776	GO:0035195	gene silencing by miRNA	2.095	GO:0035195	gene silencing by miRNA	5.261	GO:0035195	gene silencing by miRNA	-0.459
GO:0035176	social behavior	-0.487	GO:0035176	social behavior	0.157	GO:0035176	social behavior	0.655	GO:0035176	social behavior	2.419	GO:0035176	social behavior	-0.103	GO:0035176	social behavior	-0.343	GO:0035176	social behavior	1.539	GO:0035176	social behavior	1.893	GO:0035176	social behavior	0.597	GO:0035176	social behavior	0.799
GO:0035162	embryonic hemopoiesis	-0.237	GO:0035162	embryonic hemopoiesis	0.984	GO:0035162	embryonic hemopoiesis	0.483	GO:0035162	embryonic hemopoiesis	-0.331	GO:0035162	embryonic hemopoiesis	0.428	GO:0035162	embryonic hemopoiesis	0.132	GO:0035162	embryonic hemopoiesis	0.627	GO:0035162	embryonic hemopoiesis	1.508	GO:0035162	embryonic hemopoiesis	0.581	GO:0035162	embryonic hemopoiesis	0.348
GO:0035116	embryonic hindlimb morphogenesis	-1.322	GO:0035116	embryonic hindlimb morphogenesis	-1.379	GO:0035116	embryonic hindlimb morphogenesis	0.739	GO:0035116	embryonic hindlimb morphogenesis	0.723	GO:0035116	embryonic hindlimb morphogenesis	-0.012	GO:0035116	embryonic hindlimb morphogenesis	0.237	GO:0035116	embryonic hindlimb morphogenesis	-0.999	GO:0035116	embryonic hindlimb morphogenesis	0.424	GO:0035116	embryonic hindlimb morphogenesis	1.418	GO:0035116	embryonic hindlimb morphogenesis	0.446
GO:0035115	embryonic forelimb morphogenesis	-1.257	GO:0035115	embryonic forelimb morphogenesis	-1.58	GO:0035115	embryonic forelimb morphogenesis	-0.401	GO:0035115	embryonic forelimb morphogenesis	0.634	GO:0035115	embryonic forelimb morphogenesis	-0.875	GO:0035115	embryonic forelimb morphogenesis	-1.352	GO:0035115	embryonic forelimb morphogenesis	-0.168	GO:0035115	embryonic forelimb morphogenesis	1.361	GO:0035115	embryonic forelimb morphogenesis	1.07	GO:0035115	embryonic forelimb morphogenesis	-0.671
GO:0035094	response to nicotine	-0.793	GO:0035094	response to nicotine	0.603	GO:0035094	response to nicotine	-1.285	GO:0035094	response to nicotine	-0.28	GO:0035094	response to nicotine	0.896	GO:0035094	response to nicotine	1.046	GO:0035094	response to nicotine	0.241	GO:0035094	response to nicotine	0.553	GO:0035094	response to nicotine	-0.475	GO:0035094	response to nicotine	-0.492
GO:0035082	axoneme assembly	0.904	GO:0035082	axoneme assembly	1.151	GO:0035082	axoneme assembly	-0.039	GO:0035082	axoneme assembly	-0.34	GO:0035082	axoneme assembly	0.634	GO:0035082	axoneme assembly	0.975	GO:0035082	axoneme assembly	1.212	GO:0035082	axoneme assembly	-1.025	GO:0035082	axoneme assembly	1.112	GO:0035082	axoneme assembly	-0.37
GO:0035025	positive regulation of Rho protein signal transduction	0.328	GO:0035025	positive regulation of Rho protein signal transduction	0.036	GO:0035025	positive regulation of Rho protein signal transduction	-0.228	GO:0035025	positive regulation of Rho protein signal transduction	1.822	GO:0035025	positive regulation of Rho protein signal transduction	-0.038	GO:0035025	positive regulation of Rho protein signal transduction	0.577	GO:0035025	positive regulation of Rho protein signal transduction	-0.556	GO:0035025	positive regulation of Rho protein signal transduction	0.597	GO:0035025	positive regulation of Rho protein signal transduction	-0.441	GO:0035025	positive regulation of Rho protein signal transduction	-0.618
GO:0035023	regulation of Rho protein signal transduction	1.58	GO:0035023	regulation of Rho protein signal transduction	2.607	GO:0035023	regulation of Rho protein signal transduction	-0.784	GO:0035023	regulation of Rho protein signal transduction	1.147	GO:0035023	regulation of Rho protein signal transduction	0.936	GO:0035023	regulation of Rho protein signal transduction	-1.737	GO:0035023	regulation of Rho protein signal transduction	0.765	GO:0035023	regulation of Rho protein signal transduction	1.159	GO:0035023	regulation of Rho protein signal transduction	0.243	GO:0035023	regulation of Rho protein signal transduction	0.934
GO:0035019	somatic stem cell population maintenance	-0.561	GO:0035019	somatic stem cell population maintenance	0.582	GO:0035019	somatic stem cell population maintenance	1.354	GO:0035019	somatic stem cell population maintenance	0.756	GO:0035019	somatic stem cell population maintenance	-0.793	GO:0035019	somatic stem cell population maintenance	-1.504	GO:0035019	somatic stem cell population maintenance	-1.141	GO:0035019	somatic stem cell population maintenance	-0.002	GO:0035019	somatic stem cell population maintenance	-0.086	GO:0035019	somatic stem cell population maintenance	-1.055
GO:0034976	response to endoplasmic reticulum stress	-0.797	GO:0034976	response to endoplasmic reticulum stress	0.104	GO:0034976	response to endoplasmic reticulum stress	-0.978	GO:0034976	response to endoplasmic reticulum stress	-0.804	GO:0034976	response to endoplasmic reticulum stress	0.452	GO:0034976	response to endoplasmic reticulum stress	-0.698	GO:0034976	response to endoplasmic reticulum stress	-0.354	GO:0034976	response to endoplasmic reticulum stress	-1.013	GO:0034976	response to endoplasmic reticulum stress	1.232	GO:0034976	response to endoplasmic reticulum stress	0.343
GO:0034975	protein folding in endoplasmic reticulum	-0.677	GO:0034975	protein folding in endoplasmic reticulum	-0.558	GO:0034975	protein folding in endoplasmic reticulum	-0.392	GO:0034975	protein folding in endoplasmic reticulum	0.17	GO:0034975	protein folding in endoplasmic reticulum	0.375	GO:0034975	protein folding in endoplasmic reticulum	-0.508	GO:0034975	protein folding in endoplasmic reticulum	-0.54	GO:0034975	protein folding in endoplasmic reticulum	-0.369	GO:0034975	protein folding in endoplasmic reticulum	-1.526	GO:0034975	protein folding in endoplasmic reticulum	-1.271
GO:0034765	regulation of ion transmembrane transport	-1.007	GO:0034765	regulation of ion transmembrane transport	0.851	GO:0034765	regulation of ion transmembrane transport	-1.496	GO:0034765	regulation of ion transmembrane transport	2.691	GO:0034765	regulation of ion transmembrane transport	-0.336	GO:0034765	regulation of ion transmembrane transport	0.025	GO:0034765	regulation of ion transmembrane transport	0.009	GO:0034765	regulation of ion transmembrane transport	-0.27	GO:0034765	regulation of ion transmembrane transport	-0.777	GO:0034765	regulation of ion transmembrane transport	1.631
GO:0034644	cellular response to UV	0.755	GO:0034644	cellular response to UV	0.173	GO:0034644	cellular response to UV	0.863	GO:0034644	cellular response to UV	-1.312	GO:0034644	cellular response to UV	-0.526	GO:0034644	cellular response to UV	0.651	GO:0034644	cellular response to UV	1.668	GO:0034644	cellular response to UV	0.774	GO:0034644	cellular response to UV	1.324	GO:0034644	cellular response to UV	-0.708
GO:0034641	cellular nitrogen compound metabolic process	0.936	GO:0034641	cellular nitrogen compound metabolic process	0.118	GO:0034641	cellular nitrogen compound metabolic process	0.326	GO:0034641	cellular nitrogen compound metabolic process	0.772	GO:0034641	cellular nitrogen compound metabolic process	0.336	GO:0034641	cellular nitrogen compound metabolic process	-0.371	GO:0034641	cellular nitrogen compound metabolic process	-1.673	GO:0034641	cellular nitrogen compound metabolic process	1.107	GO:0034641	cellular nitrogen compound metabolic process	-1.347	GO:0034641	cellular nitrogen compound metabolic process	-0.549
GO:0034605	cellular response to heat	0.373	GO:0034605	cellular response to heat	1.328	GO:0034605	cellular response to heat	1.169	GO:0034605	cellular response to heat	-1.052	GO:0034605	cellular response to heat	-0.638	GO:0034605	cellular response to heat	-0.901	GO:0034605	cellular response to heat	0.243	GO:0034605	cellular response to heat	-0.336	GO:0034605	cellular response to heat	0.041	GO:0034605	cellular response to heat	-0.12
GO:0034599	cellular response to oxidative stress	-1.114	GO:0034599	cellular response to oxidative stress	-0.123	GO:0034599	cellular response to oxidative stress	0.224	GO:0034599	cellular response to oxidative stress	0.41	GO:0034599	cellular response to oxidative stress	-0.378	GO:0034599	cellular response to oxidative stress	-1.063	GO:0034599	cellular response to oxidative stress	-0.376	GO:0034599	cellular response to oxidative stress	-0.178	GO:0034599	cellular response to oxidative stress	0.386	GO:0034599	cellular response to oxidative stress	0.211
GO:0034587	piRNA metabolic process	0.71	GO:0034587	piRNA metabolic process	0.148	GO:0034587	piRNA metabolic process	0.254	GO:0034587	piRNA metabolic process	0.772	GO:0034587	piRNA metabolic process	0.888	GO:0034587	piRNA metabolic process	0.937	GO:0034587	piRNA metabolic process	0.445	GO:0034587	piRNA metabolic process	0.527	GO:0034587	piRNA metabolic process	0.671	GO:0034587	piRNA metabolic process	0.299
GO:0034446	substrate adhesion-dependent cell spreading	0.861	GO:0034446	substrate adhesion-dependent cell spreading	0.047	GO:0034446	substrate adhesion-dependent cell spreading	0.041	GO:0034446	substrate adhesion-dependent cell spreading	-0.782	GO:0034446	substrate adhesion-dependent cell spreading	-0.323	GO:0034446	substrate adhesion-dependent cell spreading	-0.484	GO:0034446	substrate adhesion-dependent cell spreading	-0.638	GO:0034446	substrate adhesion-dependent cell spreading	0.472	GO:0034446	substrate adhesion-dependent cell spreading	-0.244	GO:0034446	substrate adhesion-dependent cell spreading	-2.089
GO:0034383	low-density lipoprotein particle clearance	0.555	GO:0034383	low-density lipoprotein particle clearance	0.679	GO:0034383	low-density lipoprotein particle clearance	0.009	GO:0034383	low-density lipoprotein particle clearance	0.27	GO:0034383	low-density lipoprotein particle clearance	-1.264	GO:0034383	low-density lipoprotein particle clearance	-0.818	GO:0034383	low-density lipoprotein particle clearance	0.013	GO:0034383	low-density lipoprotein particle clearance	2.512	GO:0034383	low-density lipoprotein particle clearance	-0.018	GO:0034383	low-density lipoprotein particle clearance	-0.932
GO:0034379	very-low-density lipoprotein particle assembly	0.1	GO:0034379	very-low-density lipoprotein particle assembly	-0.665	GO:0034379	very-low-density lipoprotein particle assembly	-0.454	GO:0034379	very-low-density lipoprotein particle assembly	0.449	GO:0034379	very-low-density lipoprotein particle assembly	-0.747	GO:0034379	very-low-density lipoprotein particle assembly	0.071	GO:0034379	very-low-density lipoprotein particle assembly	-1.006	GO:0034379	very-low-density lipoprotein particle assembly	-1.194	GO:0034379	very-low-density lipoprotein particle assembly	0.763	GO:0034379	very-low-density lipoprotein particle assembly	0.08
GO:0034378	chylomicron assembly	0.309	GO:0034378	chylomicron assembly	-0.909	GO:0034378	chylomicron assembly	-0.86	GO:0034378	chylomicron assembly	-0.33	GO:0034378	chylomicron assembly	-0.298	GO:0034378	chylomicron assembly	-1.714	GO:0034378	chylomicron assembly	-0.054	GO:0034378	chylomicron assembly	0.381	GO:0034378	chylomicron assembly	1.11	GO:0034378	chylomicron assembly	0.726
GO:0034375	high-density lipoprotein particle remodeling	-0.377	GO:0034375	high-density lipoprotein particle remodeling	-1.205	GO:0034375	high-density lipoprotein particle remodeling	0.093	GO:0034375	high-density lipoprotein particle remodeling	-0.681	GO:0034375	high-density lipoprotein particle remodeling	-0.375	GO:0034375	high-density lipoprotein particle remodeling	0.183	GO:0034375	high-density lipoprotein particle remodeling	-1.457	GO:0034375	high-density lipoprotein particle remodeling	0.126	GO:0034375	high-density lipoprotein particle remodeling	0.539	GO:0034375	high-density lipoprotein particle remodeling	0.862
GO:0034374	low-density lipoprotein particle remodeling	0.511	GO:0034374	low-density lipoprotein particle remodeling	-1.209	GO:0034374	low-density lipoprotein particle remodeling	-0.369	GO:0034374	low-density lipoprotein particle remodeling	-1.792	GO:0034374	low-density lipoprotein particle remodeling	0.465	GO:0034374	low-density lipoprotein particle remodeling	-0.575	GO:0034374	low-density lipoprotein particle remodeling	-1.338	GO:0034374	low-density lipoprotein particle remodeling	0.721	GO:0034374	low-density lipoprotein particle remodeling	0.293	GO:0034374	low-density lipoprotein particle remodeling	0.606
GO:0034341	response to interferon-gamma	-0.506	GO:0034341	response to interferon-gamma	-0.108	GO:0034341	response to interferon-gamma	-0.941	GO:0034341	response to interferon-gamma	-1.668	GO:0034341	response to interferon-gamma	0.804	GO:0034341	response to interferon-gamma	-0.422	GO:0034341	response to interferon-gamma	-0.151	GO:0034341	response to interferon-gamma	-0.056	GO:0034341	response to interferon-gamma	-0.918	GO:0034341	response to interferon-gamma	0.305
GO:0034332	adherens junction organization	-1.088	GO:0034332	adherens junction organization	0.262	GO:0034332	adherens junction organization	0.002	GO:0034332	adherens junction organization	1.433	GO:0034332	adherens junction organization	0.423	GO:0034332	adherens junction organization	0.286	GO:0034332	adherens junction organization	-0.845	GO:0034332	adherens junction organization	0.706	GO:0034332	adherens junction organization	-0.433	GO:0034332	adherens junction organization	-1.18
GO:0034329	cell junction assembly	-0.044	GO:0034329	cell junction assembly	-0.977	GO:0034329	cell junction assembly	0.07	GO:0034329	cell junction assembly	0.016	GO:0034329	cell junction assembly	-1.02	GO:0034329	cell junction assembly	-0.176	GO:0034329	cell junction assembly	0.284	GO:0034329	cell junction assembly	-0.24	GO:0034329	cell junction assembly	-0.134	GO:0034329	cell junction assembly	-0.277
GO:0034314	Arp2/3 complex-mediated actin nucleation	0.339	GO:0034314	Arp2/3 complex-mediated actin nucleation	-0.286	GO:0034314	Arp2/3 complex-mediated actin nucleation	-0.641	GO:0034314	Arp2/3 complex-mediated actin nucleation	0.141	GO:0034314	Arp2/3 complex-mediated actin nucleation	-0.134	GO:0034314	Arp2/3 complex-mediated actin nucleation	-0.68	GO:0034314	Arp2/3 complex-mediated actin nucleation	-0.43	GO:0034314	Arp2/3 complex-mediated actin nucleation	-0.736	GO:0034314	Arp2/3 complex-mediated actin nucleation	-1.276	GO:0034314	Arp2/3 complex-mediated actin nucleation	0.438
GO:0034220	ion transmembrane transport	-0.729	GO:0034220	ion transmembrane transport	-0.038	GO:0034220	ion transmembrane transport	-0.535	GO:0034220	ion transmembrane transport	1.069	GO:0034220	ion transmembrane transport	1.405	GO:0034220	ion transmembrane transport	1.375	GO:0034220	ion transmembrane transport	-0.345	GO:0034220	ion transmembrane transport	-0.682	GO:0034220	ion transmembrane transport	-0.279	GO:0034220	ion transmembrane transport	1.723
GO:0034198	cellular response to amino acid starvation	1.181	GO:0034198	cellular response to amino acid starvation	-0.214	GO:0034198	cellular response to amino acid starvation	0.253	GO:0034198	cellular response to amino acid starvation	-0.615	GO:0034198	cellular response to amino acid starvation	-0.71	GO:0034198	cellular response to amino acid starvation	0.341	GO:0034198	cellular response to amino acid starvation	1.934	GO:0034198	cellular response to amino acid starvation	0.656	GO:0034198	cellular response to amino acid starvation	1.441	GO:0034198	cellular response to amino acid starvation	0.279
GO:0034142	toll-like receptor 4 signaling pathway	-0.894	GO:0034142	toll-like receptor 4 signaling pathway	-0.752	GO:0034142	toll-like receptor 4 signaling pathway	-0.084	GO:0034142	toll-like receptor 4 signaling pathway	0.475	GO:0034142	toll-like receptor 4 signaling pathway	0.597	GO:0034142	toll-like receptor 4 signaling pathway	-0.287	GO:0034142	toll-like receptor 4 signaling pathway	-0.059	GO:0034142	toll-like receptor 4 signaling pathway	0.241	GO:0034142	toll-like receptor 4 signaling pathway	0.063	GO:0034142	toll-like receptor 4 signaling pathway	0.844
GO:0034138	toll-like receptor 3 signaling pathway	0.067	GO:0034138	toll-like receptor 3 signaling pathway	-0.865	GO:0034138	toll-like receptor 3 signaling pathway	-0.105	GO:0034138	toll-like receptor 3 signaling pathway	0.002	GO:0034138	toll-like receptor 3 signaling pathway	0.332	GO:0034138	toll-like receptor 3 signaling pathway	-1.652	GO:0034138	toll-like receptor 3 signaling pathway	0.454	GO:0034138	toll-like receptor 3 signaling pathway	-1.201	GO:0034138	toll-like receptor 3 signaling pathway	-0.748	GO:0034138	toll-like receptor 3 signaling pathway	0.41
GO:0034113	heterotypic cell-cell adhesion	0.482	GO:0034113	heterotypic cell-cell adhesion	0.778	GO:0034113	heterotypic cell-cell adhesion	-1.515	GO:0034113	heterotypic cell-cell adhesion	0.378	GO:0034113	heterotypic cell-cell adhesion	0.544	GO:0034113	heterotypic cell-cell adhesion	1.982	GO:0034113	heterotypic cell-cell adhesion	-1.395	GO:0034113	heterotypic cell-cell adhesion	-0.628	GO:0034113	heterotypic cell-cell adhesion	-0.354	GO:0034113	heterotypic cell-cell adhesion	-0.719
GO:0034080	CENP-A containing nucleosome assembly	-0.195	GO:0034080	CENP-A containing nucleosome assembly	-1.373	GO:0034080	CENP-A containing nucleosome assembly	-0.399	GO:0034080	CENP-A containing nucleosome assembly	-0.013	GO:0034080	CENP-A containing nucleosome assembly	0.606	GO:0034080	CENP-A containing nucleosome assembly	-0.167	GO:0034080	CENP-A containing nucleosome assembly	0.092	GO:0034080	CENP-A containing nucleosome assembly	0.077	GO:0034080	CENP-A containing nucleosome assembly	-0.022	GO:0034080	CENP-A containing nucleosome assembly	0.336
GO:0034058	endosomal vesicle fusion	0.809	GO:0034058	endosomal vesicle fusion	0.973	GO:0034058	endosomal vesicle fusion	1.478	GO:0034058	endosomal vesicle fusion	-1.574	GO:0034058	endosomal vesicle fusion	0.12	GO:0034058	endosomal vesicle fusion	-0.745	GO:0034058	endosomal vesicle fusion	0.802	GO:0034058	endosomal vesicle fusion	1.159	GO:0034058	endosomal vesicle fusion	-0.27	GO:0034058	endosomal vesicle fusion	-1.01
GO:0033700	phospholipid efflux	0.476	GO:0033700	phospholipid efflux	-0.575	GO:0033700	phospholipid efflux	-0.816	GO:0033700	phospholipid efflux	-1.623	GO:0033700	phospholipid efflux	0.29	GO:0033700	phospholipid efflux	-0.499	GO:0033700	phospholipid efflux	-0.429	GO:0033700	phospholipid efflux	0.398	GO:0033700	phospholipid efflux	0.794	GO:0033700	phospholipid efflux	0.641
GO:0033683	nucleotide-excision repair, DNA incision	0.346	GO:0033683	nucleotide-excision repair, DNA incision	-0.989	GO:0033683	nucleotide-excision repair, DNA incision	0.665	GO:0033683	nucleotide-excision repair, DNA incision	-1.77	GO:0033683	nucleotide-excision repair, DNA incision	-0.75	GO:0033683	nucleotide-excision repair, DNA incision	-1	GO:0033683	nucleotide-excision repair, DNA incision	-0.863	GO:0033683	nucleotide-excision repair, DNA incision	1.179	GO:0033683	nucleotide-excision repair, DNA incision	0.214	GO:0033683	nucleotide-excision repair, DNA incision	0.319
GO:0033627	cell adhesion mediated by integrin	-2.173	GO:0033627	cell adhesion mediated by integrin	0.623	GO:0033627	cell adhesion mediated by integrin	-0.01	GO:0033627	cell adhesion mediated by integrin	-1.616	GO:0033627	cell adhesion mediated by integrin	0.741	GO:0033627	cell adhesion mediated by integrin	-0.733	GO:0033627	cell adhesion mediated by integrin	-0.915	GO:0033627	cell adhesion mediated by integrin	-0.39	GO:0033627	cell adhesion mediated by integrin	0.531	GO:0033627	cell adhesion mediated by integrin	0.323
GO:0033617	mitochondrial respiratory chain complex IV assembly	-0.431	GO:0033617	mitochondrial respiratory chain complex IV assembly	-0.235	GO:0033617	mitochondrial respiratory chain complex IV assembly	4.872	GO:0033617	mitochondrial respiratory chain complex IV assembly	0.376	GO:0033617	mitochondrial respiratory chain complex IV assembly	0.797	GO:0033617	mitochondrial respiratory chain complex IV assembly	-0.594	GO:0033617	mitochondrial respiratory chain complex IV assembly	-0.609	GO:0033617	mitochondrial respiratory chain complex IV assembly	-1.488	GO:0033617	mitochondrial respiratory chain complex IV assembly	-0.522	GO:0033617	mitochondrial respiratory chain complex IV assembly	-1.046
GO:0033572	transferrin transport	-0.151	GO:0033572	transferrin transport	-0.854	GO:0033572	transferrin transport	0.248	GO:0033572	transferrin transport	-1.378	GO:0033572	transferrin transport	0.675	GO:0033572	transferrin transport	0.474	GO:0033572	transferrin transport	-1.303	GO:0033572	transferrin transport	-0.677	GO:0033572	transferrin transport	0.945	GO:0033572	transferrin transport	0.293
GO:0033540	fatty acid beta-oxidation using acyl-CoA oxidase	2.214	GO:0033540	fatty acid beta-oxidation using acyl-CoA oxidase	-0.948	GO:0033540	fatty acid beta-oxidation using acyl-CoA oxidase	0.664	GO:0033540	fatty acid beta-oxidation using acyl-CoA oxidase	-0.596	GO:0033540	fatty acid beta-oxidation using acyl-CoA oxidase	0.063	GO:0033540	fatty acid beta-oxidation using acyl-CoA oxidase	0.509	GO:0033540	fatty acid beta-oxidation using acyl-CoA oxidase	-0.889	GO:0033540	fatty acid beta-oxidation using acyl-CoA oxidase	-0.232	GO:0033540	fatty acid beta-oxidation using acyl-CoA oxidase	-1.877	GO:0033540	fatty acid beta-oxidation using acyl-CoA oxidase	-0.339
GO:0033539	fatty acid beta-oxidation using acyl-CoA dehydrogenase	2.709	GO:0033539	fatty acid beta-oxidation using acyl-CoA dehydrogenase	-0.124	GO:0033539	fatty acid beta-oxidation using acyl-CoA dehydrogenase	-0.378	GO:0033539	fatty acid beta-oxidation using acyl-CoA dehydrogenase	-1.044	GO:0033539	fatty acid beta-oxidation using acyl-CoA dehydrogenase	1.44	GO:0033539	fatty acid beta-oxidation using acyl-CoA dehydrogenase	0.211	GO:0033539	fatty acid beta-oxidation using acyl-CoA dehydrogenase	-2.04	GO:0033539	fatty acid beta-oxidation using acyl-CoA dehydrogenase	0.365	GO:0033539	fatty acid beta-oxidation using acyl-CoA dehydrogenase	-1.397	GO:0033539	fatty acid beta-oxidation using acyl-CoA dehydrogenase	0.818
GO:0033344	cholesterol efflux	0.299	GO:0033344	cholesterol efflux	-0.363	GO:0033344	cholesterol efflux	-0.538	GO:0033344	cholesterol efflux	-0.825	GO:0033344	cholesterol efflux	-0.007	GO:0033344	cholesterol efflux	-0.8	GO:0033344	cholesterol efflux	-0.976	GO:0033344	cholesterol efflux	-0.64	GO:0033344	cholesterol efflux	1.104	GO:0033344	cholesterol efflux	0.351
GO:0033209	tumor necrosis factor-mediated signaling pathway	-0.304	GO:0033209	tumor necrosis factor-mediated signaling pathway	0.431	GO:0033209	tumor necrosis factor-mediated signaling pathway	0.019	GO:0033209	tumor necrosis factor-mediated signaling pathway	0.657	GO:0033209	tumor necrosis factor-mediated signaling pathway	0.433	GO:0033209	tumor necrosis factor-mediated signaling pathway	2.762	GO:0033209	tumor necrosis factor-mediated signaling pathway	-0.095	GO:0033209	tumor necrosis factor-mediated signaling pathway	-1.615	GO:0033209	tumor necrosis factor-mediated signaling pathway	1.728	GO:0033209	tumor necrosis factor-mediated signaling pathway	-0.424
GO:0033141	positive regulation of peptidyl-serine phosphorylation of STAT protein	0.265	GO:0033141	positive regulation of peptidyl-serine phosphorylation of STAT protein	-0.145	GO:0033141	positive regulation of peptidyl-serine phosphorylation of STAT protein	-0.273	GO:0033141	positive regulation of peptidyl-serine phosphorylation of STAT protein	-0.424	GO:0033141	positive regulation of peptidyl-serine phosphorylation of STAT protein	0.388	GO:0033141	positive regulation of peptidyl-serine phosphorylation of STAT protein	-0.315	GO:0033141	positive regulation of peptidyl-serine phosphorylation of STAT protein	0.374	GO:0033141	positive regulation of peptidyl-serine phosphorylation of STAT protein	0.245	GO:0033141	positive regulation of peptidyl-serine phosphorylation of STAT protein	0.418	GO:0033141	positive regulation of peptidyl-serine phosphorylation of STAT protein	0.426
GO:0032981	mitochondrial respiratory chain complex I assembly	0.733	GO:0032981	mitochondrial respiratory chain complex I assembly	0.881	GO:0032981	mitochondrial respiratory chain complex I assembly	0.911	GO:0032981	mitochondrial respiratory chain complex I assembly	-1.015	GO:0032981	mitochondrial respiratory chain complex I assembly	1.332	GO:0032981	mitochondrial respiratory chain complex I assembly	-0.565	GO:0032981	mitochondrial respiratory chain complex I assembly	-1.033	GO:0032981	mitochondrial respiratory chain complex I assembly	-0.818	GO:0032981	mitochondrial respiratory chain complex I assembly	-0.511	GO:0032981	mitochondrial respiratory chain complex I assembly	-0.934
GO:0032967	positive regulation of collagen biosynthetic process	-1.051	GO:0032967	positive regulation of collagen biosynthetic process	-0.942	GO:0032967	positive regulation of collagen biosynthetic process	-1.038	GO:0032967	positive regulation of collagen biosynthetic process	-2.556	GO:0032967	positive regulation of collagen biosynthetic process	-1.439	GO:0032967	positive regulation of collagen biosynthetic process	-0.013	GO:0032967	positive regulation of collagen biosynthetic process	-0.132	GO:0032967	positive regulation of collagen biosynthetic process	-0.335	GO:0032967	positive regulation of collagen biosynthetic process	-0.947	GO:0032967	positive regulation of collagen biosynthetic process	1.487
GO:0032924	activin receptor signaling pathway	0.536	GO:0032924	activin receptor signaling pathway	1.647	GO:0032924	activin receptor signaling pathway	0.878	GO:0032924	activin receptor signaling pathway	-0.176	GO:0032924	activin receptor signaling pathway	0.308	GO:0032924	activin receptor signaling pathway	-0.048	GO:0032924	activin receptor signaling pathway	2.153	GO:0032924	activin receptor signaling pathway	1.019	GO:0032924	activin receptor signaling pathway	0.25	GO:0032924	activin receptor signaling pathway	0.183
GO:0032922	circadian regulation of gene expression	1.157	GO:0032922	circadian regulation of gene expression	1.316	GO:0032922	circadian regulation of gene expression	0.223	GO:0032922	circadian regulation of gene expression	0.509	GO:0032922	circadian regulation of gene expression	-0.415	GO:0032922	circadian regulation of gene expression	-0.564	GO:0032922	circadian regulation of gene expression	1.758	GO:0032922	circadian regulation of gene expression	3.031	GO:0032922	circadian regulation of gene expression	0.42	GO:0032922	circadian regulation of gene expression	-0.756
GO:0032869	cellular response to insulin stimulus	-0.018	GO:0032869	cellular response to insulin stimulus	0.081	GO:0032869	cellular response to insulin stimulus	-0.515	GO:0032869	cellular response to insulin stimulus	-0.627	GO:0032869	cellular response to insulin stimulus	1.187	GO:0032869	cellular response to insulin stimulus	0.366	GO:0032869	cellular response to insulin stimulus	0.935	GO:0032869	cellular response to insulin stimulus	1.446	GO:0032869	cellular response to insulin stimulus	0.767	GO:0032869	cellular response to insulin stimulus	-0.37
GO:0032868	response to insulin	1.685	GO:0032868	response to insulin	1.201	GO:0032868	response to insulin	1.782	GO:0032868	response to insulin	-1.166	GO:0032868	response to insulin	0.597	GO:0032868	response to insulin	-0.626	GO:0032868	response to insulin	-0.052	GO:0032868	response to insulin	-0.323	GO:0032868	response to insulin	0.028	GO:0032868	response to insulin	-0.355
GO:0032802	low-density lipoprotein particle receptor catabolic process	0.185	GO:0032802	low-density lipoprotein particle receptor catabolic process	-0.642	GO:0032802	low-density lipoprotein particle receptor catabolic process	-0.025	GO:0032802	low-density lipoprotein particle receptor catabolic process	1.187	GO:0032802	low-density lipoprotein particle receptor catabolic process	-0.427	GO:0032802	low-density lipoprotein particle receptor catabolic process	-0.315	GO:0032802	low-density lipoprotein particle receptor catabolic process	1.772	GO:0032802	low-density lipoprotein particle receptor catabolic process	3.478	GO:0032802	low-density lipoprotein particle receptor catabolic process	1.343	GO:0032802	low-density lipoprotein particle receptor catabolic process	-0.545
GO:0032781	positive regulation of ATPase activity	-0.341	GO:0032781	positive regulation of ATPase activity	-0.228	GO:0032781	positive regulation of ATPase activity	-0.608	GO:0032781	positive regulation of ATPase activity	-0.24	GO:0032781	positive regulation of ATPase activity	0.007	GO:0032781	positive regulation of ATPase activity	-0.597	GO:0032781	positive regulation of ATPase activity	-0.327	GO:0032781	positive regulation of ATPase activity	0.196	GO:0032781	positive regulation of ATPase activity	-1.617	GO:0032781	positive regulation of ATPase activity	0.24
GO:0032755	positive regulation of interleukin-6 production	1.097	GO:0032755	positive regulation of interleukin-6 production	2.957	GO:0032755	positive regulation of interleukin-6 production	0.497	GO:0032755	positive regulation of interleukin-6 production	0.606	GO:0032755	positive regulation of interleukin-6 production	-0.491	GO:0032755	positive regulation of interleukin-6 production	-1.029	GO:0032755	positive regulation of interleukin-6 production	-0.278	GO:0032755	positive regulation of interleukin-6 production	-1.53	GO:0032755	positive regulation of interleukin-6 production	-0.7	GO:0032755	positive regulation of interleukin-6 production	-1.129
GO:0032733	positive regulation of interleukin-10 production	0.863	GO:0032733	positive regulation of interleukin-10 production	1.03	GO:0032733	positive regulation of interleukin-10 production	0.455	GO:0032733	positive regulation of interleukin-10 production	1.615	GO:0032733	positive regulation of interleukin-10 production	-0.812	GO:0032733	positive regulation of interleukin-10 production	1.058	GO:0032733	positive regulation of interleukin-10 production	-2.33	GO:0032733	positive regulation of interleukin-10 production	-1.018	GO:0032733	positive regulation of interleukin-10 production	-0.95	GO:0032733	positive regulation of interleukin-10 production	-0.47
GO:0032729	positive regulation of interferon-gamma production	1.418	GO:0032729	positive regulation of interferon-gamma production	1.598	GO:0032729	positive regulation of interferon-gamma production	-0.213	GO:0032729	positive regulation of interferon-gamma production	0.894	GO:0032729	positive regulation of interferon-gamma production	-0.171	GO:0032729	positive regulation of interferon-gamma production	3.14	GO:0032729	positive regulation of interferon-gamma production	1.751	GO:0032729	positive regulation of interferon-gamma production	-1.061	GO:0032729	positive regulation of interferon-gamma production	-0.546	GO:0032729	positive regulation of interferon-gamma production	-0.116
GO:0032722	positive regulation of chemokine production	0.144	GO:0032722	positive regulation of chemokine production	1.894	GO:0032722	positive regulation of chemokine production	-1.016	GO:0032722	positive regulation of chemokine production	0.859	GO:0032722	positive regulation of chemokine production	0.412	GO:0032722	positive regulation of chemokine production	-2.209	GO:0032722	positive regulation of chemokine production	0.37	GO:0032722	positive regulation of chemokine production	0.248	GO:0032722	positive regulation of chemokine production	-0.669	GO:0032722	positive regulation of chemokine production	0.617
GO:0032720	negative regulation of tumor necrosis factor production	0.899	GO:0032720	negative regulation of tumor necrosis factor production	0.253	GO:0032720	negative regulation of tumor necrosis factor production	0.684	GO:0032720	negative regulation of tumor necrosis factor production	-0.487	GO:0032720	negative regulation of tumor necrosis factor production	0.707	GO:0032720	negative regulation of tumor necrosis factor production	1.516	GO:0032720	negative regulation of tumor necrosis factor production	0.213	GO:0032720	negative regulation of tumor necrosis factor production	0.273	GO:0032720	negative regulation of tumor necrosis factor production	0.188	GO:0032720	negative regulation of tumor necrosis factor production	0.059
GO:0032689	negative regulation of interferon-gamma production	-0.548	GO:0032689	negative regulation of interferon-gamma production	0.373	GO:0032689	negative regulation of interferon-gamma production	-0.31	GO:0032689	negative regulation of interferon-gamma production	-0.742	GO:0032689	negative regulation of interferon-gamma production	-0.903	GO:0032689	negative regulation of interferon-gamma production	1.027	GO:0032689	negative regulation of interferon-gamma production	-1.019	GO:0032689	negative regulation of interferon-gamma production	-0.489	GO:0032689	negative regulation of interferon-gamma production	-0.702	GO:0032689	negative regulation of interferon-gamma production	-0.012
GO:0032543	mitochondrial translation	1.113	GO:0032543	mitochondrial translation	0.887	GO:0032543	mitochondrial translation	0.733	GO:0032543	mitochondrial translation	-0.366	GO:0032543	mitochondrial translation	-0.038	GO:0032543	mitochondrial translation	-1.627	GO:0032543	mitochondrial translation	1.119	GO:0032543	mitochondrial translation	-1.152	GO:0032543	mitochondrial translation	-0.875	GO:0032543	mitochondrial translation	0.531
GO:0032508	DNA duplex unwinding	1.099	GO:0032508	DNA duplex unwinding	-0.972	GO:0032508	DNA duplex unwinding	-0.161	GO:0032508	DNA duplex unwinding	-0.353	GO:0032508	DNA duplex unwinding	-0.166	GO:0032508	DNA duplex unwinding	-0.273	GO:0032508	DNA duplex unwinding	0.017	GO:0032508	DNA duplex unwinding	0.342	GO:0032508	DNA duplex unwinding	1.047	GO:0032508	DNA duplex unwinding	-0.283
GO:0032496	response to lipopolysaccharide	-0.921	GO:0032496	response to lipopolysaccharide	0.804	GO:0032496	response to lipopolysaccharide	-0.682	GO:0032496	response to lipopolysaccharide	0.149	GO:0032496	response to lipopolysaccharide	0.195	GO:0032496	response to lipopolysaccharide	1.688	GO:0032496	response to lipopolysaccharide	-0.84	GO:0032496	response to lipopolysaccharide	-1.175	GO:0032496	response to lipopolysaccharide	-1.121	GO:0032496	response to lipopolysaccharide	1.1
GO:0032481	positive regulation of type I interferon production	0.647	GO:0032481	positive regulation of type I interferon production	-0.407	GO:0032481	positive regulation of type I interferon production	0.662	GO:0032481	positive regulation of type I interferon production	1.01	GO:0032481	positive regulation of type I interferon production	-0.665	GO:0032481	positive regulation of type I interferon production	-1.199	GO:0032481	positive regulation of type I interferon production	-0.252	GO:0032481	positive regulation of type I interferon production	-0.442	GO:0032481	positive regulation of type I interferon production	1.067	GO:0032481	positive regulation of type I interferon production	0.279
GO:0032480	negative regulation of type I interferon production	0.05	GO:0032480	negative regulation of type I interferon production	0.075	GO:0032480	negative regulation of type I interferon production	-0.526	GO:0032480	negative regulation of type I interferon production	-0.865	GO:0032480	negative regulation of type I interferon production	0.241	GO:0032480	negative regulation of type I interferon production	-0.505	GO:0032480	negative regulation of type I interferon production	-0.378	GO:0032480	negative regulation of type I interferon production	1.027	GO:0032480	negative regulation of type I interferon production	-0.575	GO:0032480	negative regulation of type I interferon production	-0.417
GO:0032467	positive regulation of cytokinesis	-0.48	GO:0032467	positive regulation of cytokinesis	1.843	GO:0032467	positive regulation of cytokinesis	0.151	GO:0032467	positive regulation of cytokinesis	0.423	GO:0032467	positive regulation of cytokinesis	1.105	GO:0032467	positive regulation of cytokinesis	-0.396	GO:0032467	positive regulation of cytokinesis	0.723	GO:0032467	positive regulation of cytokinesis	1.526	GO:0032467	positive regulation of cytokinesis	0.671	GO:0032467	positive regulation of cytokinesis	0.586
GO:0032402	melanosome transport	0.916	GO:0032402	melanosome transport	-0.692	GO:0032402	melanosome transport	0.654	GO:0032402	melanosome transport	0.81	GO:0032402	melanosome transport	2.163	GO:0032402	melanosome transport	-0.366	GO:0032402	melanosome transport	-0.719	GO:0032402	melanosome transport	-0.128	GO:0032402	melanosome transport	-0.302	GO:0032402	melanosome transport	0.128
GO:0032355	response to estradiol	0.159	GO:0032355	response to estradiol	0.67	GO:0032355	response to estradiol	0.037	GO:0032355	response to estradiol	-0.205	GO:0032355	response to estradiol	-1.783	GO:0032355	response to estradiol	-0.963	GO:0032355	response to estradiol	-0.787	GO:0032355	response to estradiol	0.454	GO:0032355	response to estradiol	-1.375	GO:0032355	response to estradiol	0.468
GO:0032331	negative regulation of chondrocyte differentiation	0.092	GO:0032331	negative regulation of chondrocyte differentiation	1.002	GO:0032331	negative regulation of chondrocyte differentiation	1.865	GO:0032331	negative regulation of chondrocyte differentiation	-1.458	GO:0032331	negative regulation of chondrocyte differentiation	-0.1	GO:0032331	negative regulation of chondrocyte differentiation	0.723	GO:0032331	negative regulation of chondrocyte differentiation	0.167	GO:0032331	negative regulation of chondrocyte differentiation	0.714	GO:0032331	negative regulation of chondrocyte differentiation	-0.149	GO:0032331	negative regulation of chondrocyte differentiation	-0.95
GO:0032259	methylation	-0.431	GO:0032259	methylation	-0.558	GO:0032259	methylation	1.045	GO:0032259	methylation	-1.385	GO:0032259	methylation	0.403	GO:0032259	methylation	-1.782	GO:0032259	methylation	-0.65	GO:0032259	methylation	-0.758	GO:0032259	methylation	-0.719	GO:0032259	methylation	0.474
GO:0032212	positive regulation of telomere maintenance via telomerase	0.159	GO:0032212	positive regulation of telomere maintenance via telomerase	-0.028	GO:0032212	positive regulation of telomere maintenance via telomerase	-0.636	GO:0032212	positive regulation of telomere maintenance via telomerase	0.651	GO:0032212	positive regulation of telomere maintenance via telomerase	-0.308	GO:0032212	positive regulation of telomere maintenance via telomerase	-1.193	GO:0032212	positive regulation of telomere maintenance via telomerase	0.01	GO:0032212	positive regulation of telomere maintenance via telomerase	0.411	GO:0032212	positive regulation of telomere maintenance via telomerase	1.582	GO:0032212	positive regulation of telomere maintenance via telomerase	-0.427
GO:0032201	telomere maintenance via semi-conservative replication	0.439	GO:0032201	telomere maintenance via semi-conservative replication	0.231	GO:0032201	telomere maintenance via semi-conservative replication	0.649	GO:0032201	telomere maintenance via semi-conservative replication	-1.11	GO:0032201	telomere maintenance via semi-conservative replication	-1.619	GO:0032201	telomere maintenance via semi-conservative replication	-1.42	GO:0032201	telomere maintenance via semi-conservative replication	-0.982	GO:0032201	telomere maintenance via semi-conservative replication	0.366	GO:0032201	telomere maintenance via semi-conservative replication	-0.065	GO:0032201	telomere maintenance via semi-conservative replication	-0.122
GO:0032200	telomere organization	0.563	GO:0032200	telomere organization	-0.627	GO:0032200	telomere organization	-1.942	GO:0032200	telomere organization	-0.431	GO:0032200	telomere organization	0.461	GO:0032200	telomere organization	-1.217	GO:0032200	telomere organization	-0.11	GO:0032200	telomere organization	0.21	GO:0032200	telomere organization	-0.047	GO:0032200	telomere organization	0.415
GO:0032092	positive regulation of protein binding	0.357	GO:0032092	positive regulation of protein binding	1.531	GO:0032092	positive regulation of protein binding	-0.796	GO:0032092	positive regulation of protein binding	-0.243	GO:0032092	positive regulation of protein binding	-0.763	GO:0032092	positive regulation of protein binding	-1.171	GO:0032092	positive regulation of protein binding	0.044	GO:0032092	positive regulation of protein binding	-0.402	GO:0032092	positive regulation of protein binding	1.034	GO:0032092	positive regulation of protein binding	-1.919
GO:0031663	lipopolysaccharide-mediated signaling pathway	-1.412	GO:0031663	lipopolysaccharide-mediated signaling pathway	0.853	GO:0031663	lipopolysaccharide-mediated signaling pathway	0.746	GO:0031663	lipopolysaccharide-mediated signaling pathway	0.104	GO:0031663	lipopolysaccharide-mediated signaling pathway	-0.238	GO:0031663	lipopolysaccharide-mediated signaling pathway	-0.446	GO:0031663	lipopolysaccharide-mediated signaling pathway	0.282	GO:0031663	lipopolysaccharide-mediated signaling pathway	0.232	GO:0031663	lipopolysaccharide-mediated signaling pathway	0.203	GO:0031663	lipopolysaccharide-mediated signaling pathway	0.121
GO:0031641	regulation of myelination	0.266	GO:0031641	regulation of myelination	1.345	GO:0031641	regulation of myelination	1.792	GO:0031641	regulation of myelination	-0.148	GO:0031641	regulation of myelination	-0.951	GO:0031641	regulation of myelination	-0.396	GO:0031641	regulation of myelination	-0.955	GO:0031641	regulation of myelination	1.731	GO:0031641	regulation of myelination	0.056	GO:0031641	regulation of myelination	1.05
GO:0031640	killing of cells of other organism	-0.463	GO:0031640	killing of cells of other organism	-1.173	GO:0031640	killing of cells of other organism	-0.081	GO:0031640	killing of cells of other organism	-0.216	GO:0031640	killing of cells of other organism	-0.199	GO:0031640	killing of cells of other organism	0.127	GO:0031640	killing of cells of other organism	-0.9	GO:0031640	killing of cells of other organism	-0.267	GO:0031640	killing of cells of other organism	-0.003	GO:0031640	killing of cells of other organism	0.68
GO:0031623	receptor internalization	-0.973	GO:0031623	receptor internalization	-0.772	GO:0031623	receptor internalization	-0.454	GO:0031623	receptor internalization	-0.181	GO:0031623	receptor internalization	0.474	GO:0031623	receptor internalization	0.695	GO:0031623	receptor internalization	-0.495	GO:0031623	receptor internalization	0.498	GO:0031623	receptor internalization	-1.362	GO:0031623	receptor internalization	-0.639
GO:0031581	hemidesmosome assembly	-0.063	GO:0031581	hemidesmosome assembly	-1.545	GO:0031581	hemidesmosome assembly	-0.384	GO:0031581	hemidesmosome assembly	1.096	GO:0031581	hemidesmosome assembly	-0.248	GO:0031581	hemidesmosome assembly	0	GO:0031581	hemidesmosome assembly	-0.534	GO:0031581	hemidesmosome assembly	-0.405	GO:0031581	hemidesmosome assembly	0.175	GO:0031581	hemidesmosome assembly	-2.38
GO:0031532	actin cytoskeleton reorganization	0.759	GO:0031532	actin cytoskeleton reorganization	0.282	GO:0031532	actin cytoskeleton reorganization	0.918	GO:0031532	actin cytoskeleton reorganization	1.904	GO:0031532	actin cytoskeleton reorganization	1.006	GO:0031532	actin cytoskeleton reorganization	1.52	GO:0031532	actin cytoskeleton reorganization	1.361	GO:0031532	actin cytoskeleton reorganization	0.751	GO:0031532	actin cytoskeleton reorganization	0.581	GO:0031532	actin cytoskeleton reorganization	0.253
GO:0031424	keratinization	-0.143	GO:0031424	keratinization	-0.321	GO:0031424	keratinization	-0.383	GO:0031424	keratinization	-1.24	GO:0031424	keratinization	-0.222	GO:0031424	keratinization	-0.899	GO:0031424	keratinization	-0.703	GO:0031424	keratinization	0.025	GO:0031424	keratinization	-0.38	GO:0031424	keratinization	0.602
GO:0031338	regulation of vesicle fusion	1.36	GO:0031338	regulation of vesicle fusion	-0.297	GO:0031338	regulation of vesicle fusion	-0.078	GO:0031338	regulation of vesicle fusion	-0.04	GO:0031338	regulation of vesicle fusion	0.222	GO:0031338	regulation of vesicle fusion	1.045	GO:0031338	regulation of vesicle fusion	1.606	GO:0031338	regulation of vesicle fusion	2.455	GO:0031338	regulation of vesicle fusion	0.121	GO:0031338	regulation of vesicle fusion	-0.133
GO:0031297	replication fork processing	0.635	GO:0031297	replication fork processing	-0.852	GO:0031297	replication fork processing	-0.08	GO:0031297	replication fork processing	-1.137	GO:0031297	replication fork processing	-0.579	GO:0031297	replication fork processing	0.761	GO:0031297	replication fork processing	-0.58	GO:0031297	replication fork processing	-0.654	GO:0031297	replication fork processing	1.11	GO:0031297	replication fork processing	-1.04
GO:0031295	T cell costimulation	-1.025	GO:0031295	T cell costimulation	1.934	GO:0031295	T cell costimulation	0.213	GO:0031295	T cell costimulation	1.352	GO:0031295	T cell costimulation	0.503	GO:0031295	T cell costimulation	5.416	GO:0031295	T cell costimulation	0.861	GO:0031295	T cell costimulation	0.474	GO:0031295	T cell costimulation	-0.969	GO:0031295	T cell costimulation	-0.052
GO:0031293	membrane protein intracellular domain proteolysis	0.169	GO:0031293	membrane protein intracellular domain proteolysis	-0.482	GO:0031293	membrane protein intracellular domain proteolysis	0.621	GO:0031293	membrane protein intracellular domain proteolysis	-0.725	GO:0031293	membrane protein intracellular domain proteolysis	0.028	GO:0031293	membrane protein intracellular domain proteolysis	-1.103	GO:0031293	membrane protein intracellular domain proteolysis	-0.915	GO:0031293	membrane protein intracellular domain proteolysis	-1.094	GO:0031293	membrane protein intracellular domain proteolysis	-1.177	GO:0031293	membrane protein intracellular domain proteolysis	-0.407
GO:0031290	retinal ganglion cell axon guidance	-0.217	GO:0031290	retinal ganglion cell axon guidance	1.631	GO:0031290	retinal ganglion cell axon guidance	-0.819	GO:0031290	retinal ganglion cell axon guidance	0.048	GO:0031290	retinal ganglion cell axon guidance	1.707	GO:0031290	retinal ganglion cell axon guidance	0.338	GO:0031290	retinal ganglion cell axon guidance	-1.164	GO:0031290	retinal ganglion cell axon guidance	1.446	GO:0031290	retinal ganglion cell axon guidance	0.117	GO:0031290	retinal ganglion cell axon guidance	-1.913
GO:0031175	neuron projection development	-1.093	GO:0031175	neuron projection development	0.548	GO:0031175	neuron projection development	-0.247	GO:0031175	neuron projection development	2.869	GO:0031175	neuron projection development	0.211	GO:0031175	neuron projection development	-0.148	GO:0031175	neuron projection development	0.893	GO:0031175	neuron projection development	-0.08	GO:0031175	neuron projection development	1.113	GO:0031175	neuron projection development	-0.54
GO:0031146	SCF-dependent proteasomal ubiquitin-dependent protein catabolic process	-0.358	GO:0031146	SCF-dependent proteasomal ubiquitin-dependent protein catabolic process	-0.333	GO:0031146	SCF-dependent proteasomal ubiquitin-dependent protein catabolic process	0.19	GO:0031146	SCF-dependent proteasomal ubiquitin-dependent protein catabolic process	-0.503	GO:0031146	SCF-dependent proteasomal ubiquitin-dependent protein catabolic process	0.736	GO:0031146	SCF-dependent proteasomal ubiquitin-dependent protein catabolic process	1.401	GO:0031146	SCF-dependent proteasomal ubiquitin-dependent protein catabolic process	0.308	GO:0031146	SCF-dependent proteasomal ubiquitin-dependent protein catabolic process	-0.198	GO:0031146	SCF-dependent proteasomal ubiquitin-dependent protein catabolic process	1.051	GO:0031146	SCF-dependent proteasomal ubiquitin-dependent protein catabolic process	-0.084
GO:0031145	anaphase-promoting complex-dependent catabolic process	-0.367	GO:0031145	anaphase-promoting complex-dependent catabolic process	0.04	GO:0031145	anaphase-promoting complex-dependent catabolic process	0.139	GO:0031145	anaphase-promoting complex-dependent catabolic process	-0.409	GO:0031145	anaphase-promoting complex-dependent catabolic process	1.101	GO:0031145	anaphase-promoting complex-dependent catabolic process	1.174	GO:0031145	anaphase-promoting complex-dependent catabolic process	0.182	GO:0031145	anaphase-promoting complex-dependent catabolic process	-1.086	GO:0031145	anaphase-promoting complex-dependent catabolic process	0.907	GO:0031145	anaphase-promoting complex-dependent catabolic process	0.602
GO:0031124	mRNA 3'-end processing	1.175	GO:0031124	mRNA 3'-end processing	-0.64	GO:0031124	mRNA 3'-end processing	-1.033	GO:0031124	mRNA 3'-end processing	-0.54	GO:0031124	mRNA 3'-end processing	-0.267	GO:0031124	mRNA 3'-end processing	0.268	GO:0031124	mRNA 3'-end processing	-0.706	GO:0031124	mRNA 3'-end processing	-1.709	GO:0031124	mRNA 3'-end processing	-1.157	GO:0031124	mRNA 3'-end processing	-0.285
GO:0031100	animal organ regeneration	0.904	GO:0031100	animal organ regeneration	1.273	GO:0031100	animal organ regeneration	-0.45	GO:0031100	animal organ regeneration	-1.141	GO:0031100	animal organ regeneration	-0.493	GO:0031100	animal organ regeneration	-1.016	GO:0031100	animal organ regeneration	-0.279	GO:0031100	animal organ regeneration	0.017	GO:0031100	animal organ regeneration	0.095	GO:0031100	animal organ regeneration	-0.269
GO:0031098	stress-activated protein kinase signaling cascade	-1.679	GO:0031098	stress-activated protein kinase signaling cascade	1.401	GO:0031098	stress-activated protein kinase signaling cascade	1.625	GO:0031098	stress-activated protein kinase signaling cascade	0.363	GO:0031098	stress-activated protein kinase signaling cascade	2.385	GO:0031098	stress-activated protein kinase signaling cascade	1.069	GO:0031098	stress-activated protein kinase signaling cascade	1.235	GO:0031098	stress-activated protein kinase signaling cascade	1.575	GO:0031098	stress-activated protein kinase signaling cascade	0.194	GO:0031098	stress-activated protein kinase signaling cascade	-0.321
GO:0031047	gene silencing by RNA	0.727	GO:0031047	gene silencing by RNA	0.8	GO:0031047	gene silencing by RNA	0.067	GO:0031047	gene silencing by RNA	1.315	GO:0031047	gene silencing by RNA	0.371	GO:0031047	gene silencing by RNA	0.365	GO:0031047	gene silencing by RNA	1.762	GO:0031047	gene silencing by RNA	-0.59	GO:0031047	gene silencing by RNA	4.217	GO:0031047	gene silencing by RNA	0.863
GO:0031032	actomyosin structure organization	0.848	GO:0031032	actomyosin structure organization	-0.52	GO:0031032	actomyosin structure organization	0.459	GO:0031032	actomyosin structure organization	1.724	GO:0031032	actomyosin structure organization	0.201	GO:0031032	actomyosin structure organization	0.417	GO:0031032	actomyosin structure organization	-0.425	GO:0031032	actomyosin structure organization	1.633	GO:0031032	actomyosin structure organization	-0.441	GO:0031032	actomyosin structure organization	-1.123
GO:0031018	endocrine pancreas development	-0.117	GO:0031018	endocrine pancreas development	0.167	GO:0031018	endocrine pancreas development	-0.504	GO:0031018	endocrine pancreas development	0.356	GO:0031018	endocrine pancreas development	-0.042	GO:0031018	endocrine pancreas development	-0.53	GO:0031018	endocrine pancreas development	-0.677	GO:0031018	endocrine pancreas development	-1.266	GO:0031018	endocrine pancreas development	-0.02	GO:0031018	endocrine pancreas development	-1.169
GO:0031016	pancreas development	-1.714	GO:0031016	pancreas development	-0.77	GO:0031016	pancreas development	0.965	GO:0031016	pancreas development	-0.476	GO:0031016	pancreas development	0.385	GO:0031016	pancreas development	-0.96	GO:0031016	pancreas development	0.193	GO:0031016	pancreas development	-0.604	GO:0031016	pancreas development	-0.344	GO:0031016	pancreas development	-1.134
GO:0030970	retrograde protein transport, ER to cytosol	-1.319	GO:0030970	retrograde protein transport, ER to cytosol	0.373	GO:0030970	retrograde protein transport, ER to cytosol	-0.67	GO:0030970	retrograde protein transport, ER to cytosol	-0.242	GO:0030970	retrograde protein transport, ER to cytosol	-0.828	GO:0030970	retrograde protein transport, ER to cytosol	0.556	GO:0030970	retrograde protein transport, ER to cytosol	-0.857	GO:0030970	retrograde protein transport, ER to cytosol	-0.284	GO:0030970	retrograde protein transport, ER to cytosol	-0.941	GO:0030970	retrograde protein transport, ER to cytosol	-0.699
GO:0030968	endoplasmic reticulum unfolded protein response	-0.556	GO:0030968	endoplasmic reticulum unfolded protein response	-0.01	GO:0030968	endoplasmic reticulum unfolded protein response	-0.915	GO:0030968	endoplasmic reticulum unfolded protein response	-0.7	GO:0030968	endoplasmic reticulum unfolded protein response	-0.352	GO:0030968	endoplasmic reticulum unfolded protein response	-0.627	GO:0030968	endoplasmic reticulum unfolded protein response	-0.226	GO:0030968	endoplasmic reticulum unfolded protein response	0.075	GO:0030968	endoplasmic reticulum unfolded protein response	-0.026	GO:0030968	endoplasmic reticulum unfolded protein response	0.075
GO:0030901	midbrain development	-0.883	GO:0030901	midbrain development	-0.298	GO:0030901	midbrain development	-0.257	GO:0030901	midbrain development	0.978	GO:0030901	midbrain development	-0.287	GO:0030901	midbrain development	-0.092	GO:0030901	midbrain development	-1.231	GO:0030901	midbrain development	-0.23	GO:0030901	midbrain development	0.486	GO:0030901	midbrain development	-0.169
GO:0030900	forebrain development	-0.435	GO:0030900	forebrain development	1.279	GO:0030900	forebrain development	1.352	GO:0030900	forebrain development	0.935	GO:0030900	forebrain development	-0.93	GO:0030900	forebrain development	-0.016	GO:0030900	forebrain development	-0.055	GO:0030900	forebrain development	0.752	GO:0030900	forebrain development	-0.42	GO:0030900	forebrain development	0.05
GO:0030890	positive regulation of B cell proliferation	-1.155	GO:0030890	positive regulation of B cell proliferation	1.701	GO:0030890	positive regulation of B cell proliferation	-0.008	GO:0030890	positive regulation of B cell proliferation	1.981	GO:0030890	positive regulation of B cell proliferation	0.567	GO:0030890	positive regulation of B cell proliferation	1.795	GO:0030890	positive regulation of B cell proliferation	0.397	GO:0030890	positive regulation of B cell proliferation	0.55	GO:0030890	positive regulation of B cell proliferation	-0.918	GO:0030890	positive regulation of B cell proliferation	0.138
GO:0030878	thyroid gland development	-1.47	GO:0030878	thyroid gland development	-0.906	GO:0030878	thyroid gland development	-0.528	GO:0030878	thyroid gland development	0.263	GO:0030878	thyroid gland development	0.532	GO:0030878	thyroid gland development	-0.01	GO:0030878	thyroid gland development	0.44	GO:0030878	thyroid gland development	0.706	GO:0030878	thyroid gland development	0.581	GO:0030878	thyroid gland development	0.828
GO:0030855	epithelial cell differentiation	-0.799	GO:0030855	epithelial cell differentiation	2.306	GO:0030855	epithelial cell differentiation	-0.143	GO:0030855	epithelial cell differentiation	0.218	GO:0030855	epithelial cell differentiation	0.291	GO:0030855	epithelial cell differentiation	-2.059	GO:0030855	epithelial cell differentiation	0.211	GO:0030855	epithelial cell differentiation	0.311	GO:0030855	epithelial cell differentiation	-0.821	GO:0030855	epithelial cell differentiation	-0.09
GO:0030838	positive regulation of actin filament polymerization	1.064	GO:0030838	positive regulation of actin filament polymerization	0.203	GO:0030838	positive regulation of actin filament polymerization	0.632	GO:0030838	positive regulation of actin filament polymerization	1.643	GO:0030838	positive regulation of actin filament polymerization	0.934	GO:0030838	positive regulation of actin filament polymerization	1.867	GO:0030838	positive regulation of actin filament polymerization	0.339	GO:0030838	positive regulation of actin filament polymerization	0.69	GO:0030838	positive regulation of actin filament polymerization	1.048	GO:0030838	positive regulation of actin filament polymerization	1.127
GO:0030593	neutrophil chemotaxis	-1.162	GO:0030593	neutrophil chemotaxis	0.236	GO:0030593	neutrophil chemotaxis	1.086	GO:0030593	neutrophil chemotaxis	0.123	GO:0030593	neutrophil chemotaxis	0.497	GO:0030593	neutrophil chemotaxis	0.633	GO:0030593	neutrophil chemotaxis	-0.505	GO:0030593	neutrophil chemotaxis	0.175	GO:0030593	neutrophil chemotaxis	0.499	GO:0030593	neutrophil chemotaxis	1.107
GO:0030574	collagen catabolic process	-0.342	GO:0030574	collagen catabolic process	0.211	GO:0030574	collagen catabolic process	0.064	GO:0030574	collagen catabolic process	-0.813	GO:0030574	collagen catabolic process	0.767	GO:0030574	collagen catabolic process	0.578	GO:0030574	collagen catabolic process	-0.424	GO:0030574	collagen catabolic process	-0.32	GO:0030574	collagen catabolic process	0.644	GO:0030574	collagen catabolic process	-1.724
GO:0030534	adult behavior	-0.808	GO:0030534	adult behavior	-0.581	GO:0030534	adult behavior	-0.043	GO:0030534	adult behavior	3.121	GO:0030534	adult behavior	0.494	GO:0030534	adult behavior	0.29	GO:0030534	adult behavior	-0.52	GO:0030534	adult behavior	-0.228	GO:0030534	adult behavior	0.443	GO:0030534	adult behavior	0.119
GO:0030522	intracellular receptor signaling pathway	0.964	GO:0030522	intracellular receptor signaling pathway	0.369	GO:0030522	intracellular receptor signaling pathway	2.539	GO:0030522	intracellular receptor signaling pathway	1.472	GO:0030522	intracellular receptor signaling pathway	-1.062	GO:0030522	intracellular receptor signaling pathway	1.331	GO:0030522	intracellular receptor signaling pathway	0.099	GO:0030522	intracellular receptor signaling pathway	2.04	GO:0030522	intracellular receptor signaling pathway	1.394	GO:0030522	intracellular receptor signaling pathway	0.02
GO:0030514	negative regulation of BMP signaling pathway	0.188	GO:0030514	negative regulation of BMP signaling pathway	2.289	GO:0030514	negative regulation of BMP signaling pathway	0.341	GO:0030514	negative regulation of BMP signaling pathway	-1.431	GO:0030514	negative regulation of BMP signaling pathway	-0.423	GO:0030514	negative regulation of BMP signaling pathway	-1.94	GO:0030514	negative regulation of BMP signaling pathway	-1.88	GO:0030514	negative regulation of BMP signaling pathway	0.447	GO:0030514	negative regulation of BMP signaling pathway	0.469	GO:0030514	negative regulation of BMP signaling pathway	1.104
GO:0030512	negative regulation of transforming growth factor beta receptor signaling pathway	0.194	GO:0030512	negative regulation of transforming growth factor beta receptor signaling pathway	1.934	GO:0030512	negative regulation of transforming growth factor beta receptor signaling pathway	-0.427	GO:0030512	negative regulation of transforming growth factor beta receptor signaling pathway	-2.095	GO:0030512	negative regulation of transforming growth factor beta receptor signaling pathway	-0.225	GO:0030512	negative regulation of transforming growth factor beta receptor signaling pathway	-0.767	GO:0030512	negative regulation of transforming growth factor beta receptor signaling pathway	1.228	GO:0030512	negative regulation of transforming growth factor beta receptor signaling pathway	1.074	GO:0030512	negative regulation of transforming growth factor beta receptor signaling pathway	1.135	GO:0030512	negative regulation of transforming growth factor beta receptor signaling pathway	-0.534
[truncated: 566 more rows]

[truncated: 3 more sheets: Table S10, Table S11, Table S12]
